# Supplementary material for: High-concentration peat drives divergent transcriptomic responses to enhance saline-alkaline tolerance and phytoremediation in two Suaeda species
Source: Front Plant Sci. 2026 Feb 27;17:1761230. doi: 10.3389/fpls.2026.1761230 (PMC12984055; doi:10.3389/fpls.2026.1761230)
Supplement: Supplementary file 2 [file Table1.xlsx]

## Sheet: S1 
Table S1 Primers used in RT-qPCR
PRDX6-F	ATATGGCGTTCACAACCCGT
PRDX6-R	GCCTGCCTCATAGTGTTGGT
CHS-F	TCACGTCATCATGTGCACCA
CHS-R	TTCACAGAAGGACGAAGGCC
DBT-F	ATTGCTGAGTGCGAGCTTCT
DBT-R	CCTTCACAATGTCACCCGGA
IVD-F	ACGGCCGATGATCATTCTCC
IVD-R	TCCAACAGGGCGTCTTCTTC
CS-F	CATTTTACCGCTCGCTCTGC
CS-R	GGCTGGGTGATGTCGAAGAA
SDH-F	TCCTCCTTGAGCAGCAACTG
SDH-R	ATGATGCTGTCGTGGTTGGT
CA-F	TCCATTGTCACTGGGGATGC
CA-R	GAACACTCCAAGTACGGCCA
EF1-F	AGACCAACAAGTACTACTGCA
EF1-R	CAATAATAAGGATAGCGCAGTC

## Sheet: S2
Table S2 Overview of transcriptome data
sample	raw_reads	raw_bases	clean_reads	clean_bases	error_rate	Q20	Q30	GC_pct
JN01	23200135	6.96	22960304	6.89	0.03	98.01	94.07	42.96
JN02	22438100	6.73	22216035	6.66	0.02	98.07	94.25	42.82
JN03	20643206	6.19	20445049	6.13	0.02	98.13	94.38	43.07
JN11	22478165	6.74	22220231	6.67	0.02	98.32	94.83	43.27
JN12	21496962	6.45	21131932	6.34	0.03	97.94	94	42.94
JN13	19868885	5.96	19643136	5.89	0.02	98.07	94.25	42.95
JN31	22332404	6.7	22114981	6.63	0.02	98.09	94.3	42.88
JN32	23225776	6.97	22653558	6.8	0.02	98.58	95.4	43.54
JN33	23057922	6.92	22827667	6.85	0.02	98.38	94.86	43.29
YN01	22277279	6.68	22135900	6.64	0.03	97.69	93.41	43.31
YN02	22604820	6.78	22375957	6.71	0.02	98.35	95.27	42.87
YN03	22038569	6.61	21848676	6.55	0.03	97.84	93.69	43.72
YN11	20242677	6.07	20040070	6.01	0.03	97.95	93.96	43.05
YN12	22756970	6.83	22492071	6.75	0.02	98.13	94.43	43.11
YN13	21241254	6.37	20844738	6.25	0.02	98.22	94.6	42.95
YN31	20521629	6.16	20281355	6.08	0.02	98.19	94.54	42.73
YN32	21432135	6.43	21185717	6.36	0.02	98.14	94.43	43.03
YN33	22155229	6.65	21862850	6.56	0.02	98.15	94.4	43.11

## Sheet: S3
Table S3 DEGs involved in nitrogen metabolism pathway
gene ID	gene ID and name	JN1_readcount	JN0_readcount	log2FoldChange	pvalue	padj	Gene Length	NR GI	NR ID	NR Score	NR Evalue	NR Description	NT GI	NT ID	NT Score	NT Evalue	NT Description	KO ID	KO Name	KO Description	Http Link	Swissprot ID	Swissprot Score	Swissprot Evalue	Swissprot Description	PFAM ID	PFAM description	Gene Ontology Biological Pathway	BP Description	Gene Ontology Molecular Function	MF Description	Gene Ontology Cellular Component	CC Description	KOG ID	KOG Description	Subfamily	Family
Cluster-16558.37380	Cluster-16558.37380_NR	6821.92	1389.07	2.2961	9.1817e-06	0.0079357	3650	XP_021760498.1	XP_021760498	4259	0	nitrate reductase [NADH] [Chenopodium quinoa]	XM_021904806.1	XM_021904806	1223	0	PREDICTED: Chenopodium quinoa nitrate reductase [NADH] (LOC110725315), mRNA	K10534	NR	nitrate reductase (NAD(P)H)	http://www.genome.jp/dbget-bin/www_bget?ko:K10534	P23312	4177	0	Nitrate reductase [NADH] OS=Spinacia oleracea OX=3562 GN=NIA PE=2 SV=1	PF00175//PF21533//PF08030//PF03404//PF07402	Oxidoreductase NAD-binding domain//Histone-lysine N-methyltransferase EHMT1/EHMT2, Cys-rich region//Ferric reductase NAD binding domain//Mo-co oxidoreductase dimerisation domain//Human herpesvirus U26 protein	--	--	GO:0016491//GO:0008270//GO:0030151	oxidoreductase activity//zinc ion binding//molybdenum ion binding	GO:0016020	membrane	KOG0534	NADH-cytochrome b-5 reductase	--	--
Cluster-16558.12787	Cluster-16558.12787_GLT1	22.8965	0	7.0384	0.004727	0.43271	6845	POF17788.1	POF17788	5572	0	putative glutamate synthase [nadph] [Quercus suber]	XM_039137806.1	XM_039137806	85	1.98111e-33	PREDICTED: Hibiscus syriacus glutamate synthase [NADH], amyloplastic-like (LOC120117517), transcript variant X4, mRNA	K00264	GLT1	glutamate synthase (NADH)	http://www.genome.jp/dbget-bin/www_bget?ko:K00264	Q9C102	5507	0	Glutamate synthase [NADH] OS=Schizosaccharomyces pombe (strain 972 / ATCC 24843) OX=284812 GN=glt1 PE=1 SV=1	PF01494//PF00743//PF01645//PF01493//PF07992//PF01266//PF01070//PF01593//PF14369//PF04898	FAD binding domain//Flavin-binding monooxygenase-like//Conserved region in glutamate synthase//GXGXG motif//Pyridine nucleotide-disulphide oxidoreductase//FAD dependent oxidoreductase//FMN-dependent dehydrogenase//Flavin containing amine oxidoreductase//zinc-ribbon//Glutamate synthase central domain	GO:0006807//GO:0006537	nitrogen compound metabolic process//glutamate biosynthetic process	GO:0071949//GO:0061630//GO:0016491//GO:0016638//GO:0050660//GO:0015930//GO:0004499//GO:0050661	FAD binding//ubiquitin protein ligase activity//oxidoreductase activity//oxidoreductase activity, acting on the CH-NH2 group of donors//flavin adenine dinucleotide binding//glutamate synthase activity//N,N-dimethylaniline monooxygenase activity//NADP binding	--	--	KOG0399	Glutamate synthase	--	--
Cluster-16558.41368	Cluster-16558.41368_formamidase	696.525	218.899	1.6706	0.0054051	0.46207	1056	XP_021838601.1	XP_021838601	1384	1.45e-189	uncharacterized protein LOC110778348 [Spinacia oleracea] >KNA12575.1 hypothetical protein SOVF_124700 [Spinacia oleracea]	XM_021982909.2	XM_021982909	567	0	PREDICTED: Spinacia oleracea uncharacterized LOC110778348 (LOC110778348), mRNA	K01455	E3.5.1.49	formamidase	http://www.genome.jp/dbget-bin/www_bget?ko:K01455	Q50228	704	7.78e-89	Formamidase OS=Methylophilus methylotrophus OX=17 GN=fmdA PE=1 SV=1	PF03069	Acetamidase/Formamidase family	GO:0006807	nitrogen compound metabolic process	GO:0016811	hydrolase activity, acting on carbon-nitrogen (but not peptide) bonds, in linear amides	--	--	--	--	--	--
Cluster-16558.45395	Cluster-16558.45395_formamidase	298.39	106.561	1.4868	0.018041	0.78053	1407	XP_021714439.1	XP_021714439	730	6.6e-89	uncharacterized protein LOC110682416 isoform X1 [Chenopodium quinoa]	XM_021858747.1	XM_021858747	257	9.70663e-130	PREDICTED: Chenopodium quinoa formamidase-like (LOC110682416), transcript variant X1, mRNA	K01455	E3.5.1.49	formamidase	http://www.genome.jp/dbget-bin/www_bget?ko:K01455	Q50228	415	1.06e-44	Formamidase OS=Methylophilus methylotrophus OX=17 GN=fmdA PE=1 SV=1	PF01790//PF03069	Prolipoprotein diacylglyceryl transferase//Acetamidase/Formamidase family	GO:0042158//GO:0006807	lipoprotein biosynthetic process//nitrogen compound metabolic process	GO:0008961//GO:0016811	phosphatidylglycerol-prolipoprotein diacylglyceryl transferase activity//hydrolase activity, acting on carbon-nitrogen (but not peptide) bonds, in linear amides	GO:0005886	plasma membrane	--	--	--	--
Cluster-16558.13182	Cluster-16558.13182_GLUD1-2	12.1052	0	6.1187	0.019093	0.79556	2076	GAQ89654.1	GAQ89654	1118	3.42e-143	NADP-dependent glutamate dehydrogenase [Klebsormidium nitens]	--	--	--	--	--	K00261	GLUD1_2, gdhA	glutamate dehydrogenase (NAD(P)+)	http://www.genome.jp/dbget-bin/www_bget?ko:K00261	P54385	2354	0	Glutamate dehydrogenase, mitochondrial OS=Drosophila melanogaster OX=7227 GN=Gdh PE=1 SV=2	PF00208//PF04112//PF02812	Glutamate/Leucine/Phenylalanine/Valine dehydrogenase//Mak10 subunit, NatC N(alpha)-terminal acetyltransferase//Glu/Leu/Phe/Val dehydrogenase, dimerisation domain	GO:0017196//GO:0006520	N-terminal peptidyl-methionine acetylation//amino acid metabolic process	GO:0016491	oxidoreductase activity	GO:0031417	NatC complex	KOG2250	Glutamate/leucine/phenylalanine/valine dehydrogenases	--	--
Cluster-16558.13629	Cluster-16558.13629_CA	12.008	0	6.1073	0.022388	0.85295	1372	GMH42540.1	GMH42540	271	1.51e-23	hypothetical protein BSKO_10459 [Bryopsis sp. KO-2023]	--	--	--	--	--	K01674	cah	carbonic anhydrase	http://www.genome.jp/dbget-bin/www_bget?ko:K01674	Q8UWA5	598	1.81e-73	Carbonic anhydrase 2 OS=Pseudaspius hakonensis OX=3004147 GN=ca2 PE=2 SV=3	--	--	--	--	--	--	--	--	--	--	--	--
Cluster-16558.32600	Cluster-16558.32600_NirA	2801.55	1153.05	1.2809	0.023547	0.86627	2508	XP_010675576.2	XP_010675576	2483	0	ferredoxin--nitrite reductase, chloroplastic [Beta vulgaris subsp. vulgaris]	XM_010677274.4	XM_010677274	884	0	PREDICTED: Beta vulgaris subsp. vulgaris ferredoxin--nitrite reductase, chloroplastic (LOC104891570), mRNA	K00366	nirA	ferredoxin-nitrite reductase	http://www.genome.jp/dbget-bin/www_bget?ko:K00366	P05314	2425	0	Ferredoxin--nitrite reductase, chloroplastic OS=Spinacia oleracea OX=3562 GN=NIR PE=1 SV=1	PF03460//PF01077	Nitrite/Sulfite reductase ferredoxin-like half domain//Nitrite and sulphite reductase 4Fe-4S domain	--	--	GO:0016491//GO:0051536//GO:0020037	oxidoreductase activity//iron-sulfur cluster binding//heme binding	--	--	KOG0560	Sulfite reductase (ferredoxin)	--	--
Cluster-16558.28329	Cluster-16558.28329_formamidase	144.227	58.3766	1.3071	0.030345	0.93716	2965	XP_011010185.1	XP_011010185	294	4.57e-25	PREDICTED: putative formamidase C869.04 isoform X2 [Populus euphratica]	XM_021982909.2	XM_021982909	176	2.20819e-84	PREDICTED: Spinacia oleracea uncharacterized LOC110778348 (LOC110778348), mRNA	K01455	E3.5.1.49	formamidase	http://www.genome.jp/dbget-bin/www_bget?ko:K01455	Q50228	154	3.12e-09	Formamidase OS=Methylophilus methylotrophus OX=17 GN=fmdA PE=1 SV=1	PF03069	Acetamidase/Formamidase family	GO:0006807	nitrogen compound metabolic process	GO:0016811	hydrolase activity, acting on carbon-nitrogen (but not peptide) bonds, in linear amides	--	--	--	--	--	--
Cluster-16558.13839	Cluster-16558.13839_GLUL	58.8233	0	8.3991	0.031631	0.94584	1796	KAH0445459.1	KAH0445459	1139	5.32e-150	hypothetical protein IEQ34_025454 [Dendrobium chrysotoxum]	--	--	--	--	--	K01915	glnA, GLUL	glutamine synthetase	http://www.genome.jp/dbget-bin/www_bget?ko:K01915	P20478	1483	1.74e-203	Glutamine synthetase 2 cytoplasmic OS=Drosophila melanogaster OX=7227 GN=Gs2 PE=1 SV=3	PF03951//PF00120//PF02702	Glutamine synthetase, beta-Grasp domain//Glutamine synthetase, catalytic domain//Osmosensitive K+ channel His kinase sensor domain	GO:0016310//GO:0006542//GO:0000160//GO:0009252//GO:0006807	phosphorylation//glutamine biosynthetic process//phosphorelay signal transduction system//peptidoglycan biosynthetic process//nitrogen compound metabolic process	GO:0004673//GO:0004356//GO:0000155	protein histidine kinase activity//glutamine synthetase activity//phosphorelay sensor kinase activity	GO:0016020//GO:0009365	membrane//protein histidine kinase complex	KOG0683	Glutamine synthetase	--	--
gene ID	gene ID and name	JN3_readcount	JN0_readcount	log2FoldChange	pvalue	padj	Gene Length	NR GI	NR ID	NR Score	NR Evalue	NR Description	NT GI	NT ID	NT Score	NT Evalue	NT Description	KO ID	KO Name	KO Description	Http Link	Swissprot ID	Swissprot Score	Swissprot Evalue	Swissprot Description	PFAM ID	PFAM description	Gene Ontology Biological Pathway	BP Description	Gene Ontology Molecular Function	MF Description	Gene Ontology Cellular Component	CC Description	KOG ID	KOG Description	Subfamily	Family
Cluster-16558.13839	Cluster-16558.13839_GLUL	683.616	0	11.835	4.5379e-23	2.2702e-20	1796	KAH0445459.1	KAH0445459	1139	5.32e-150	hypothetical protein IEQ34_025454 [Dendrobium chrysotoxum]	--	--	--	--	--	K01915	glnA, GLUL	glutamine synthetase	http://www.genome.jp/dbget-bin/www_bget?ko:K01915	P20478	1483	1.74e-203	Glutamine synthetase 2 cytoplasmic OS=Drosophila melanogaster OX=7227 GN=Gs2 PE=1 SV=3	PF03951//PF00120//PF02702	Glutamine synthetase, beta-Grasp domain//Glutamine synthetase, catalytic domain//Osmosensitive K+ channel His kinase sensor domain	GO:0016310//GO:0006542//GO:0000160//GO:0009252//GO:0006807	phosphorylation//glutamine biosynthetic process//phosphorelay signal transduction system//peptidoglycan biosynthetic process//nitrogen compound metabolic process	GO:0004673//GO:0004356//GO:0000155	protein histidine kinase activity//glutamine synthetase activity//phosphorelay sensor kinase activity	GO:0016020//GO:0009365	membrane//protein histidine kinase complex	KOG0683	Glutamine synthetase	--	--
Cluster-16558.12787	Cluster-16558.12787_GLT1	330.092	0	10.785	3.8879e-19	8.3803e-17	6845	POF17788.1	POF17788	5572	0	putative glutamate synthase [nadph] [Quercus suber]	XM_039137806.1	XM_039137806	85	1.98111e-33	PREDICTED: Hibiscus syriacus glutamate synthase [NADH], amyloplastic-like (LOC120117517), transcript variant X4, mRNA	K00264	GLT1	glutamate synthase (NADH)	http://www.genome.jp/dbget-bin/www_bget?ko:K00264	Q9C102	5507	0	Glutamate synthase [NADH] OS=Schizosaccharomyces pombe (strain 972 / ATCC 24843) OX=284812 GN=glt1 PE=1 SV=1	PF01494//PF00743//PF01645//PF01493//PF07992//PF01266//PF01070//PF01593//PF14369//PF04898	FAD binding domain//Flavin-binding monooxygenase-like//Conserved region in glutamate synthase//GXGXG motif//Pyridine nucleotide-disulphide oxidoreductase//FAD dependent oxidoreductase//FMN-dependent dehydrogenase//Flavin containing amine oxidoreductase//zinc-ribbon//Glutamate synthase central domain	GO:0006807//GO:0006537	nitrogen compound metabolic process//glutamate biosynthetic process	GO:0071949//GO:0061630//GO:0016491//GO:0016638//GO:0050660//GO:0015930//GO:0004499//GO:0050661	FAD binding//ubiquitin protein ligase activity//oxidoreductase activity//oxidoreductase activity, acting on the CH-NH2 group of donors//flavin adenine dinucleotide binding//glutamate synthase activity//N,N-dimethylaniline monooxygenase activity//NADP binding	--	--	KOG0399	Glutamate synthase	--	--
Cluster-16558.13182	Cluster-16558.13182_GLUD1-2	266.605	0	10.477	4.617e-18	7.6609e-16	2076	GAQ89654.1	GAQ89654	1118	3.42e-143	NADP-dependent glutamate dehydrogenase [Klebsormidium nitens]	--	--	--	--	--	K00261	GLUD1_2, gdhA	glutamate dehydrogenase (NAD(P)+)	http://www.genome.jp/dbget-bin/www_bget?ko:K00261	P54385	2354	0	Glutamate dehydrogenase, mitochondrial OS=Drosophila melanogaster OX=7227 GN=Gdh PE=1 SV=2	PF00208//PF04112//PF02812	Glutamate/Leucine/Phenylalanine/Valine dehydrogenase//Mak10 subunit, NatC N(alpha)-terminal acetyltransferase//Glu/Leu/Phe/Val dehydrogenase, dimerisation domain	GO:0017196//GO:0006520	N-terminal peptidyl-methionine acetylation//amino acid metabolic process	GO:0016491	oxidoreductase activity	GO:0031417	NatC complex	KOG2250	Glutamate/leucine/phenylalanine/valine dehydrogenases	--	--
Cluster-16558.13629	Cluster-16558.13629_CA	166.906	0	9.8013	1.1173e-15	1.0816e-13	1372	GMH42540.1	GMH42540	271	1.51e-23	hypothetical protein BSKO_10459 [Bryopsis sp. KO-2023]	--	--	--	--	--	K01674	cah	carbonic anhydrase	http://www.genome.jp/dbget-bin/www_bget?ko:K01674	Q8UWA5	598	1.81e-73	Carbonic anhydrase 2 OS=Pseudaspius hakonensis OX=3004147 GN=ca2 PE=2 SV=3	--	--	--	--	--	--	--	--	--	--	--	--
Cluster-16558.14569	Cluster-16558.14569_NR	82.1079	0	8.7778	3.065e-12	1.3707e-10	1358	CAD7704946.1	CAD7704946	766	2.21e-90	unnamed protein product [Ostreobium quekettii]	--	--	--	--	--	K10534	NR	nitrate reductase (NAD(P)H)	http://www.genome.jp/dbget-bin/www_bget?ko:K10534	Q5PQA4	923	5.94e-122	NADH-cytochrome b5 reductase 2 OS=Xenopus laevis OX=8355 GN=cyb5r2 PE=2 SV=1	PF08030//PF00175//PF02317	Ferric reductase NAD binding domain//Oxidoreductase NAD-binding domain//NAD/NADP octopine/nopaline dehydrogenase, alpha-helical domain	--	--	GO:0016491	oxidoreductase activity	--	--	KOG0534	NADH-cytochrome b-5 reductase	--	--
Cluster-16558.8225	Cluster-16558.8225_CA	40.5605	0	7.7604	1.1356e-08	2.466e-07	1360	XP_015626216.1	XP_015626216	267	1.3e-23	alpha carbonic anhydrase 1, chloroplastic [Oryza sativa Japonica Group] >XP_025879376.1 alpha carbonic anhydrase 1, chloroplastic [Oryza sativa Japonica Group] >EAY86152.1 hypothetical protein OsI_07525 [Oryza sativa Indica Group] >EAZ23312.1 hypothetical protein OsJ_07009 [Oryza sativa Japonica Group] >KAF2945135.1 hypothetical protein DAI22_02g195200 [Oryza sativa Japonica Group] >BAD28428.1 pu…	--	--	--	--	--	K01674	cah	carbonic anhydrase	http://www.genome.jp/dbget-bin/www_bget?ko:K01674	Q865C0	373	1.2e-39	Carbonic anhydrase 6 OS=Canis lupus familiaris OX=9615 GN=CA6 PE=2 SV=1	--	--	--	--	--	--	--	--	--	--	--	--
Cluster-16558.50151	Cluster-16558.50151_CA	382.903	53.509	2.8399	5.9565e-06	7.8866e-05	1717	XP_021856925.2	XP_021856925	587	3.67e-69	alpha carbonic anhydrase 1, chloroplastic-like [Spinacia oleracea]	--	--	--	--	--	K01674	cah	carbonic anhydrase	http://www.genome.jp/dbget-bin/www_bget?ko:K01674	O04846	305	8.27e-30	Alpha carbonic anhydrase 1, chloroplastic OS=Arabidopsis thaliana OX=3702 GN=ACA1 PE=1 SV=2	--	--	--	--	--	--	--	--	KOG0382	Carbonic anhydrase	--	--
Cluster-16558.7399	Cluster-16558.7399_CA	17.2401	0	6.5261	1.7199e-05	0.00020696	1044	CAA3004173.1	CAA3004173	223	5.2e-18	alpha carbonic anhydrase 7-like [Olea europaea subsp. europaea]	--	--	--	--	--	K01674	cah	carbonic anhydrase	http://www.genome.jp/dbget-bin/www_bget?ko:K01674	P00918	347	1.74e-37	Carbonic anhydrase 2 OS=Homo sapiens OX=9606 GN=CA2 PE=1 SV=2	--	--	--	--	--	--	--	--	KOG0382	Carbonic anhydrase	--	--
Cluster-16558.38875	Cluster-16558.38875_GLUL	2335.3	1103.02	1.0827	0.00010023	0.0010286	1913	XP_010688706.2	XP_010688706	1635	1.45e-224	glutamine synthetase nodule isozyme [Beta vulgaris subsp. vulgaris]	XM_021879720.1	XM_021879720	581	0	PREDICTED: Chenopodium quinoa glutamine synthetase nodule isozyme-like (LOC110702073), mRNA	K01915	glnA, GLUL	glutamine synthetase	http://www.genome.jp/dbget-bin/www_bget?ko:K01915	P32289	1531	2.25e-210	Glutamine synthetase nodule isozyme OS=Vigna aconitifolia OX=3918 PE=2 SV=1	PF03951//PF00120//PF01309	Glutamine synthetase, beta-Grasp domain//Glutamine synthetase, catalytic domain//Equine arteritis virus small envelope glycoprotein	GO:0009252//GO:0006542//GO:0006807	peptidoglycan biosynthetic process//glutamine biosynthetic process//nitrogen compound metabolic process	GO:0004356	glutamine synthetase activity	GO:0019031	viral envelope	KOG0683	Glutamine synthetase	--	--
Cluster-16558.58538	Cluster-16558.58538_CA	11.8044	0	5.9798	0.00018354	0.0017842	896	CAI9097725.1	CAI9097725	200	7.05e-15	OLC1v1034201C1 [Oldenlandia corymbosa var. corymbosa]	--	--	--	--	--	K01674	cah	carbonic anhydrase	http://www.genome.jp/dbget-bin/www_bget?ko:K01674	A0JN41	439	6.75e-51	Carbonic anhydrase-related protein 10 OS=Bos taurus OX=9913 GN=CA10 PE=2 SV=1	--	--	--	--	--	--	--	--	KOG0382	Carbonic anhydrase	--	--
Cluster-16558.5335	Cluster-16558.5335_CA	11.1611	0	5.899	0.00033441	0.0030442	752	KAI3490705.1	KAI3490705	173	2.32e-11	hypothetical protein L1887_44867 [Cichorium endivia]	--	--	--	--	--	K01673	cynT, can	carbonic anhydrase	http://www.genome.jp/dbget-bin/www_bget?ko:K01673	Q22460	518	3.99e-64	Beta carbonic anhydrase 1 OS=Caenorhabditis elegans OX=6239 GN=bca-1 PE=3 SV=1	PF00484	Carbonic anhydrase	GO:0006807//GO:0006730	nitrogen compound metabolic process//one-carbon metabolic process	GO:0008270//GO:0004089	zinc ion binding//carbonate dehydratase activity	--	--	KOG1578	Predicted carbonic anhydrase involved in protection against oxidative damage	--	--
Cluster-3403.1	Cluster-3403.1_GLT1	7.92962	0	5.406	0.023208	0.11346	529	GAU21209.1	GAU21209	815	8.98e-103	hypothetical protein TSUD_11260, partial [Trifolium subterraneum]	L01660.1	L01660	520	0	Medicago sativa NADH-glutamate synthase mRNA, comlete cds	K00264	GLT1	glutamate synthase (NADH)	http://www.genome.jp/dbget-bin/www_bget?ko:K00264	Q03460	848	2.8e-104	Glutamate synthase [NADH], amyloplastic OS=Medicago sativa OX=3879 PE=1 SV=1	PF04523//PF01493//PF11975	Herpes virus tegument protein U30//GXGXG motif//Family 4 glycosyl hydrolase C-terminal domain	GO:0005975//GO:0019068	carbohydrate metabolic process//virion assembly	GO:0016491//GO:0004553	oxidoreductase activity//hydrolase activity, hydrolyzing O-glycosyl compounds	--	--	KOG0399	Glutamate synthase	--	--
Cluster-16558.56502	Cluster-16558.56502_CA	45.5229	19.9034	1.1985	0.036256	0.16052	1221	QEX51277.1	QEX51277	1239	2.43e-169	alpha carbonic anhydrase 2 [Bienertia sinuspersici]	MK674490.1	MK674490	441	0	Bienertia sinuspersici alpha carbonic anhydrase 2 mRNA, complete cds	K01674	cah	carbonic anhydrase	http://www.genome.jp/dbget-bin/www_bget?ko:K01674	Q8L817	690	9.83e-88	Alpha carbonic anhydrase 7 OS=Arabidopsis thaliana OX=3702 GN=ACA7 PE=2 SV=1	--	--	--	--	--	--	--	--	KOG0382	Carbonic anhydrase	--	--
Cluster-3403.0	Cluster-3403.0_GLT1	6.6599	0	5.1543	0.037694	0.16533	1037	RHN77725.1	RHN77725	1763	6.91e-230	Glutamate synthase [NADH], amyloplastic [Medicago truncatula]	L37606.1	L37606	1028	0	Medicago sativa (clone GG16-1) NADH-dependent glutamate synthase gene, complete cds	K00264	GLT1	glutamate synthase (NADH)	http://www.genome.jp/dbget-bin/www_bget?ko:K00264	Q03460	1762	1.06e-228	Glutamate synthase [NADH], amyloplastic OS=Medicago sativa OX=3879 PE=1 SV=1	PF01070//PF01645//PF01493	FMN-dependent dehydrogenase//Conserved region in glutamate synthase//GXGXG motif	GO:0006537	glutamate biosynthetic process	GO:0016491//GO:0016638//GO:0015930	oxidoreductase activity//oxidoreductase activity, acting on the CH-NH2 group of donors//glutamate synthase activity	--	--	KOG0399	Glutamate synthase	--	--
Cluster-3228.0	Cluster-3228.0_GLT1	7.28884	0	5.2844	0.040865	0.17612	646	Q03460.1	Q03460	743	6.94e-88	RecName: Full=Glutamate synthase [NADH], amyloplastic; AltName: Full=NADH-GOGAT; Flags: Precursor [Medicago sativa] >AAB46617.1 NADH-glutamate synthase [Medicago sativa]	XM_013610814.2	XM_013610814	626	0	PREDICTED: Medicago truncatula glutamate synthase [NADH], amyloplastic (LOC25482265), transcript variant X1, mRNA	K00264	GLT1	glutamate synthase (NADH)	http://www.genome.jp/dbget-bin/www_bget?ko:K00264	Q03460	743	1.76e-89	Glutamate synthase [NADH], amyloplastic OS=Medicago sativa OX=3879 PE=1 SV=1	PF07992	Pyridine nucleotide-disulphide oxidoreductase	--	--	GO:0016491	oxidoreductase activity	--	--	KOG0399	Glutamate synthase	--	--
Cluster-16558.28329	Cluster-16558.28329_formamidase	30.402	62.6176	-1.0392	0.047585	0.19779	2965	XP_011010185.1	XP_011010185	294	4.57e-25	PREDICTED: putative formamidase C869.04 isoform X2 [Populus euphratica]	XM_021982909.2	XM_021982909	176	2.20819e-84	PREDICTED: Spinacia oleracea uncharacterized LOC110778348 (LOC110778348), mRNA	K01455	E3.5.1.49	formamidase	http://www.genome.jp/dbget-bin/www_bget?ko:K01455	Q50228	154	3.12e-09	Formamidase OS=Methylophilus methylotrophus OX=17 GN=fmdA PE=1 SV=1	PF03069	Acetamidase/Formamidase family	GO:0006807	nitrogen compound metabolic process	GO:0016811	hydrolase activity, acting on carbon-nitrogen (but not peptide) bonds, in linear amides	--	--	--	--	--	--

## Sheet: S4
Table S4 DEG s involved in TCA circle
JN1 TCA	JN1 TCA	JN1_readcount	JN0_readcount	log2FoldChange	pvalue	padj	Gene Length	NR GI	NR ID	NR Score	NR Evalue	NR Description	NT GI	NT ID	NT Score	NT Evalue	NT Description	KO ID	KO Name	KO Description	Http Link	Swissprot ID	Swissprot Score	Swissprot Evalue	Swissprot Description	PFAM ID	PFAM description	Gene Ontology Biological Pathway	BP Description	Gene Ontology Molecular Function	MF Description	Gene Ontology Cellular Component	CC Description	KOG ID	KOG Description	Subfamily	Family
Cluster-16558.9577	Cluster-16558.9577_ACO	29.1981	0	7.389	0.0022959	0.30647	2878	GMH37914.1	GMH37914	2780	0	hypothetical protein BSKO_05798 [Bryopsis sp. KO-2023]	AK356994.1	AK356994	69	6.48505e-25	Hordeum vulgare subsp. vulgare mRNA for predicted protein, complete cds, clone: NIASHv1043L07	K01681	ACO, acnA	aconitate hydratase	http://www.genome.jp/dbget-bin/www_bget?ko:K01681	P34455	3056	0	Probable aconitate hydratase, mitochondrial OS=Caenorhabditis elegans OX=6239 GN=aco-2 PE=3 SV=2	--	--	--	--	--	--	--	--	KOG0453	Aconitase/homoaconitase (aconitase superfamily)	--	--
Cluster-16558.14940	Cluster-16558.14940_OGDH	24.4755	0	7.1344	0.0025284	0.3212	4060	XP_010690901.1	XP_010690901	2417	0	uncharacterized protein LOC104904371 [Beta vulgaris subsp. vulgaris] >KMT00460.1 hypothetical protein BVRB_9g217610 [Beta vulgaris subsp. vulgaris]	--	--	--	--	--	K00164	OGDH, sucA	2-oxoglutarate dehydrogenase E1 component	http://www.genome.jp/dbget-bin/www_bget?ko:K00164	Q6P6Z8	3392	0	2-oxoglutarate dehydrogenase complex component E1 OS=Xenopus laevis OX=8355 GN=ogdh PE=2 SV=1	PF00676	Dehydrogenase E1 component	--	--	GO:0016624	oxidoreductase activity, acting on the aldehyde or oxo group of donors, disulfide as acceptor	--	--	KOG0450	2-oxoglutarate dehydrogenase, E1 subunit	--	--
Cluster-16558.13414	Cluster-16558.13414_MDH	22.6638	0	7.0236	0.0038957	0.39202	1664	XP_022002602.1	XP_022002602	997	4.26e-129	malate dehydrogenase [Helianthus annuus] >KAJ0483373.1 putative malate dehydrogenase [Helianthus annuus]	--	--	--	--	--	K00025	MDH1	malate dehydrogenase	http://www.genome.jp/dbget-bin/www_bget?ko:K00025	P14152	1091	2.69e-145	Malate dehydrogenase, cytoplasmic OS=Mus musculus OX=10090 GN=Mdh1 PE=1 SV=3	PF00056//PF02866	lactate/malate dehydrogenase, NAD binding domain//lactate/malate dehydrogenase, alpha/beta C-terminal domain	--	--	GO:0016616//GO:0016491	oxidoreductase activity, acting on the CH-OH group of donors, NAD or NADP as acceptor//oxidoreductase activity	--	--	KOG1496	Malate dehydrogenase	--	--
Cluster-16558.34478	Cluster-16558.34478_MDH	62.9372	18.9371	1.7321	0.0040536	0.39754	1446	KMT16616.1	KMT16616	233	2.02e-18	hypothetical protein BVRB_3g049020 [Beta vulgaris subsp. vulgaris]	OX596238.1	OX596238	105	3.13023e-45	Salicornia ramosissima genome assembly, chromosome: 7	K00025	MDH1	malate dehydrogenase	http://www.genome.jp/dbget-bin/www_bget?ko:K00025	Q9SML8	231	9.4e-20	Malate dehydrogenase, cytoplasmic OS=Beta vulgaris OX=161934 GN=NR1 PE=1 SV=1	PF00056	lactate/malate dehydrogenase, NAD binding domain	--	--	GO:0016491	oxidoreductase activity	--	--	--	--	--	--
Cluster-16558.14389	Cluster-16558.14389_DLD	16.3298	0	6.5508	0.010173	0.6134	1936	CAI5946650.1	CAI5946650	1401	1.5e-186	unnamed protein product [Closterium sp. NIES-64] >CAI5961389.1 unnamed protein product [Closterium sp. NIES-64] >CAI5986574.1 unnamed protein product [Closterium sp. NIES-65]	--	--	--	--	--	K00382	DLD, lpd, pdhD	dihydrolipoyl dehydrogenase	http://www.genome.jp/dbget-bin/www_bget?ko:K00382	P09623	1816	4.34e-251	Dihydrolipoyl dehydrogenase, mitochondrial OS=Sus scrofa OX=9823 GN=DLD PE=1 SV=1	PF01266//PF02737//PF01494//PF02826//PF03721//PF07992	FAD dependent oxidoreductase//3-hydroxyacyl-CoA dehydrogenase, NAD binding domain//FAD binding domain//D-isomer specific 2-hydroxyacid dehydrogenase, NAD binding domain//UDP-glucose/GDP-mannose dehydrogenase family, NAD binding domain//Pyridine nucleotide-disulphide oxidoreductase	GO:0006631	fatty acid metabolic process	GO:0016616//GO:0016491//GO:0070403//GO:0071949//GO:0051287	oxidoreductase activity, acting on the CH-OH group of donors, NAD or NADP as acceptor//oxidoreductase activity//NAD+ binding//FAD binding//NAD binding	--	--	KOG1335	Dihydrolipoamide dehydrogenase	--	--
Cluster-16558.8660	Cluster-16558.8660_SDH	16.595	0	6.5741	0.011513	0.64226	2376	BDA45320.1	BDA45320	2177	5.69e-300	Succinate dehydrogenase [ubiquinone] flavoprotein subunit [Coccomyxa sp. Obi]	OX419211.1	OX419211	37	3.28252e-07	Chenopodium album genome assembly, chromosome: 4	K00234	SDHA, SDH1	succinate dehydrogenase (ubiquinone) flavoprotein subunit	http://www.genome.jp/dbget-bin/www_bget?ko:K00234	Q9YHT1	2539	0	Succinate dehydrogenase [ubiquinone] flavoprotein subunit, mitochondrial OS=Gallus gallus OX=9031 GN=SDHA PE=1 SV=2	PF01266//PF01494//PF02910//PF07992	FAD dependent oxidoreductase//FAD binding domain//Fumarate reductase flavoprotein C-term//Pyridine nucleotide-disulphide oxidoreductase	--	--	GO:0071949//GO:0016491	FAD binding//oxidoreductase activity	--	--	KOG2403	Succinate dehydrogenase, flavoprotein subunit	--	--
Cluster-16558.13341	Cluster-16558.13341_aceE	15.2428	0	6.4515	0.015818	0.7379	1508	KAI8103729.1	KAI8103729	943	3.18e-121	hypothetical protein M9435_006257 [Picochlorum sp. BPE23] >KAI8113869.1 hypothetical protein M9434_001997 [Picochlorum sp. BPE23]	OY283146.1	OY283146	42	3.43367e-10	Medicago lupulina genome assembly, chromosome: 8	K00161	PDHA, pdhA	pyruvate dehydrogenase E1 component subunit alpha	http://www.genome.jp/dbget-bin/www_bget?ko:K00161	P52899	1277	2.75e-173	Probable pyruvate dehydrogenase E1 component subunit alpha, mitochondrial OS=Caenorhabditis elegans OX=6239 GN=T05H10.6 PE=3 SV=1	PF00676//PF13292	Dehydrogenase E1 component//1-deoxy-D-xylulose-5-phosphate synthase	GO:0016114//GO:0006694	terpenoid biosynthetic process//steroid biosynthetic process	GO:0016624//GO:0008661	oxidoreductase activity, acting on the aldehyde or oxo group of donors, disulfide as acceptor//1-deoxy-D-xylulose-5-phosphate synthase activity	--	--	KOG0225	Pyruvate dehydrogenase E1, alpha subunit	--	--
Cluster-16558.9487	Cluster-16558.9487_MDH	15.2428	0	6.4515	0.015818	0.7379	1420	XP_019153993.1	XP_019153993	925	1.23e-119	PREDICTED: malate dehydrogenase 1, mitochondrial [Ipomoea nil]	--	--	--	--	--	K00026	MDH2	malate dehydrogenase	http://www.genome.jp/dbget-bin/www_bget?ko:K00026	Q32LG3	998	2.25e-132	Malate dehydrogenase, mitochondrial OS=Bos taurus OX=9913 GN=MDH2 PE=1 SV=1	PF02866//PF01073//PF02882//PF02056//PF00056	lactate/malate dehydrogenase, alpha/beta C-terminal domain//3-beta hydroxysteroid dehydrogenase/isomerase family//Tetrahydrofolate dehydrogenase/cyclohydrolase, NAD(P)-binding domain//Family 4 glycosyl hydrolase//lactate/malate dehydrogenase, NAD binding domain	GO:0008209//GO:0006694//GO:0008207//GO:0005975//GO:0046487//GO:0009396//GO:0008210	androgen metabolic process//steroid biosynthetic process//C21-steroid hormone metabolic process//carbohydrate metabolic process//glyoxylate metabolic process//folic acid-containing compound biosynthetic process//estrogen metabolic process	GO:0003854//GO:0004553//GO:0016491//GO:0016616//GO:0004488	3-beta-hydroxy-delta5-steroid dehydrogenase activity//hydrolase activity, hydrolyzing O-glycosyl compounds//oxidoreductase activity//oxidoreductase activity, acting on the CH-OH group of donors, NAD or NADP as acceptor//methylenetetrahydrofolate dehydrogenase (NADP+) activity	--	--	KOG1494	NAD-dependent malate dehydrogenase	--	--
Cluster-16558.9463	Cluster-16558.9463_LSC	14.2205	0	6.3514	0.022288	0.85136	1628	XP_002507022.1	XP_002507022	1082	1.23e-142	succinate-coa ligase [Micromonas commoda] >ACO68280.1 succinate-coa ligase [Micromonas commoda]	--	--	--	--	--	K01899	LSC1	succinyl-CoA synthetase alpha subunit	http://www.genome.jp/dbget-bin/www_bget?ko:K01899	Q9YGD2	1237	5.09e-168	Succinate--CoA ligase [ADP/GDP-forming] subunit alpha, mitochondrial (Fragment) OS=Columba livia OX=8932 GN=SUCLG1 PE=1 SV=1	PF00549	CoA-ligase	--	--	GO:0003824	catalytic activity	--	--	KOG1255	Succinyl-CoA synthetase, alpha subunit	--	--
Cluster-16558.13967	Cluster-16558.13967_DLST	11.0505	0	5.9874	0.025552	0.88773	1899	XP_003617592.1	XP_003617592	882	1.84e-109	dihydrolipoyllysine-residue succinyltransferase component of 2-oxoglutarate dehydrogenase complex 1, mitochondrial [Medicago truncatula] >AET00551.1 2-oxoacid dehydrogenase acyltransferase family protein [Medicago truncatula] >RHN57818.1 putative dihydrolipoyllysine-residue succinyltransferase [Medicago truncatula]	--	--	--	--	--	K00658	DLST, sucB	2-oxoglutarate dehydrogenase E2 component (dihydrolipoamide succinyltransferase)	http://www.genome.jp/dbget-bin/www_bget?ko:K00658	Q01205	1158	1.7e-152	Dihydrolipoyllysine-residue succinyltransferase component of 2-oxoglutarate dehydrogenase complex, mitochondrial OS=Rattus norvegicus OX=10116 GN=Dlst PE=1 SV=2	PF00198	2-oxoacid dehydrogenases acyltransferase (catalytic domain)	--	--	GO:0016746	acyltransferase activity	--	--	KOG0559	Dihydrolipoamide succinyltransferase (2-oxoglutarate dehydrogenase, E2 subunit)	--	--
Cluster-16558.55590	Cluster-16558.55590_aceE	11.6456	0	6.0632	0.02575	0.89212	1537	KAJ9512763.1	KAJ9512763	1173	2.71e-156	hypothetical protein QJQ45_019015 [Haematococcus lacustris]	OX326952.1	OX326952	38	5.85886e-08	Misopates orontium genome assembly, chromosome: 7	K00162	PDHB, pdhB	pyruvate dehydrogenase E1 component subunit beta	http://www.genome.jp/dbget-bin/www_bget?ko:K00162	Q7K5K3	1283	1.55e-174	Pyruvate dehydrogenase E1 component subunit beta, mitochondrial OS=Drosophila melanogaster OX=7227 GN=Pdhb PE=1 SV=1	--	--	--	--	--	--	--	--	KOG0524	Pyruvate dehydrogenase E1, beta subunit	--	--
Cluster-16558.13796	Cluster-16558.13796_DLAT	11.6132	0	6.0592	0.028533	0.92056	3253	CAD7696776.1	CAD7696776	989	4.2e-119	unnamed protein product [Ostreobium quekettii]	--	--	--	--	--	K00627	DLAT, aceF, pdhC	pyruvate dehydrogenase E2 component (dihydrolipoyllysine-residue acetyltransferase)	http://www.genome.jp/dbget-bin/www_bget?ko:K00627	Q19749	1154	1.17e-145	Dihydrolipoyllysine-residue acetyltransferase component of pyruvate dehydrogenase complex, mitochondrial OS=Caenorhabditis elegans OX=6239 GN=dlat-1 PE=1 SV=1	PF00198//PF04625//PF04418//PF02817//PF04031	2-oxoacid dehydrogenases acyltransferase (catalytic domain)//DEC-1 protein, N-terminal region//Domain of unknown function (DUF543)//e3 binding domain//Las1-like	GO:0007304//GO:0006364	chorion-containing eggshell formation//rRNA processing	GO:0016746//GO:0004519//GO:0005213	acyltransferase activity//endonuclease activity//structural constituent of egg chorion	GO:0061617//GO:0042600//GO:0005743//GO:0005576//GO:0090730	MICOS complex//egg chorion//mitochondrial inner membrane//extracellular region//Las1 complex	KOG0557	Dihydrolipoamide acetyltransferase	--	--
Cluster-16558.12919	Cluster-16558.12919_LSC	10.9857	0	5.9791	0.029199	0.92582	1611	XP_023907986.1	XP_023907986	1167	1.19e-150	succinate--CoA ligase [ADP-forming] subunit beta, mitochondrial-like [Quercus suber]	OX344727.1	OX344727	51	3.64787e-15	Ballota nigra genome assembly, chromosome: 8	K01900	LSC2	succinyl-CoA synthetase beta subunit	http://www.genome.jp/dbget-bin/www_bget?ko:K01900	Q9P2R7	1288	2.01e-173	Succinate--CoA ligase [ADP-forming] subunit beta, mitochondrial OS=Homo sapiens OX=9606 GN=SUCLA2 PE=1 SV=3	PF08660//PF03709//PF00549	Oligosaccharide biosynthesis protein Alg14 like//Orn/Lys/Arg decarboxylase, N-terminal domain//CoA-ligase	GO:0006488	dolichol-linked oligosaccharide biosynthetic process	GO:0003824//GO:0016831	catalytic activity//carboxy-lyase activity	--	--	KOG2799	Succinyl-CoA synthetase, beta subunit	--	--
Cluster-16558.13100	Cluster-16558.13100_ACLY	63.8375	0	8.5171	0.029309	0.92681	3869	BAK02254.1	BAK02254	3367	0	predicted protein [Hordeum vulgare subsp. vulgare]	XM_035040416.1	XM_035040416	50	3.19058e-14	PREDICTED: Populus alba ATP-citrate synthase alpha chain protein 2 (LOC118034958), mRNA	K01648	ACLY	ATP citrate (pro-S)-lyase	http://www.genome.jp/dbget-bin/www_bget?ko:K01648	Q91V92	4048	0	ATP-citrate synthase OS=Mus musculus OX=10090 GN=Acly PE=1 SV=1	PF00285//PF05397//PF00549	Citrate synthase, C-terminal domain//Mediator complex subunit 15//CoA-ligase	GO:0006357//GO:0006099	regulation of transcription by RNA polymerase II//tricarboxylic acid cycle	GO:0046912//GO:0003712//GO:0003824	acyltransferase activity, acyl groups converted into alkyl on transfer//transcription coregulator activity//catalytic activity	GO:0016592//GO:0005667	mediator complex//transcription regulator complex	KOG1254	ATP-citrate lyase	--	--
Cluster-16558.14519	Cluster-16558.14519_CS	50.8012	0	8.1876	0.03619	0.98149	1987	OAE23728.1	OAE23728	1471	1.53e-197	hypothetical protein AXG93_4776s1100 [Marchantia polymorpha subsp. ruderalis] >PTQ36461.1 hypothetical protein MARPO_0063s0010 [Marchantia polymorpha] >BBN19252.1 hypothetical protein Mp_8g09100 [Marchantia polymorpha subsp. ruderalis]	--	--	--	--	--	K01647	CS, gltA	citrate synthase	http://www.genome.jp/dbget-bin/www_bget?ko:K01647	Q17GM7	1796	1.96e-248	Probable citrate synthase 1, mitochondrial OS=Aedes aegypti OX=7159 GN=AAEL002956 PE=3 SV=1	PF00285	Citrate synthase, C-terminal domain	GO:0006099	tricarboxylic acid cycle	GO:0046912	acyltransferase activity, acyl groups converted into alkyl on transfer	--	--	KOG2617	Citrate synthase	--	--
Cluster-16558.8692	Cluster-16558.8692_ACO	10.2934	0	5.8852	0.036679	0.98189	2932	XP_024521182.1	XP_024521182	2871	0	aconitate hydratase, cytoplasmic [Selaginella moellendorffii]	XM_017401894.1	XM_017401894	47	1.12155e-12	PREDICTED: Daucus carota subsp. sativus aconitate hydratase, cytoplasmic-like (LOC108226901), mRNA	K01681	ACO, acnA	aconitate hydratase	http://www.genome.jp/dbget-bin/www_bget?ko:K01681	Q0VCU1	3195	0	Cytoplasmic aconitate hydratase OS=Bos taurus OX=9913 GN=ACO1 PE=2 SV=1	--	--	--	--	--	--	--	--	KOG0452	RNA-binding translational regulator IRP (aconitase superfamily)	--	--
JN3 TCA	JN3 TCA	JN3_readcount	JN0_readcount	log2FoldChange	pvalue	padj	Gene Length	NR GI	NR ID	NR Score	NR Evalue	NR Description	NT GI	NT ID	NT Score	NT Evalue	NT Description	KO ID	KO Name	KO Description	Http Link	Swissprot ID	Swissprot Score	Swissprot Evalue	Swissprot Description	PFAM ID	PFAM description	Gene Ontology Biological Pathway	BP Description	Gene Ontology Molecular Function	MF Description	Gene Ontology Cellular Component	CC Description	KOG ID	KOG Description	Subfamily	Family
Cluster-16558.55634	Cluster-16558.55634_IDH1	179.774	9.27959	4.2907	2.8416e-25	2.1404e-22	1635	CAI5512939.1	CAI5512939	1487	1.08e-202	unnamed protein product [Closterium sp. Naga37s-1]	XM_031548435.1	XM_031548435	70	1.01522e-25	PREDICTED: Punica granatum isocitrate dehydrogenase [NADP]-like (LOC116213474), mRNA	K00031	IDH1, IDH2, icd	isocitrate dehydrogenase	http://www.genome.jp/dbget-bin/www_bget?ko:K00031	P41562	1759	1.46e-245	Isocitrate dehydrogenase [NADP] cytoplasmic OS=Rattus norvegicus OX=10116 GN=Idh1 PE=1 SV=1	--	--	--	--	--	--	--	--	KOG1526	NADP-dependent isocitrate dehydrogenase	--	--
Cluster-16558.14519	Cluster-16558.14519_CS	787.094	0	12.039	6.6711e-24	3.9929e-21	1987	OAE23728.1	OAE23728	1471	1.53e-197	hypothetical protein AXG93_4776s1100 [Marchantia polymorpha subsp. ruderalis] >PTQ36461.1 hypothetical protein MARPO_0063s0010 [Marchantia polymorpha] >BBN19252.1 hypothetical protein Mp_8g09100 [Marchantia polymorpha subsp. ruderalis]	--	--	--	--	--	K01647	CS, gltA	citrate synthase	http://www.genome.jp/dbget-bin/www_bget?ko:K01647	Q17GM7	1796	1.96e-248	Probable citrate synthase 1, mitochondrial OS=Aedes aegypti OX=7159 GN=AAEL002956 PE=3 SV=1	PF00285	Citrate synthase, C-terminal domain	GO:0006099	tricarboxylic acid cycle	GO:0046912	acyltransferase activity, acyl groups converted into alkyl on transfer	--	--	KOG2617	Citrate synthase	--	--
Cluster-16558.13100	Cluster-16558.13100_ACLY	596.029	0	11.638	3.0345e-22	1.2109e-19	3869	BAK02254.1	BAK02254	3367	0	predicted protein [Hordeum vulgare subsp. vulgare]	XM_035040416.1	XM_035040416	50	3.19058e-14	PREDICTED: Populus alba ATP-citrate synthase alpha chain protein 2 (LOC118034958), mRNA	K01648	ACLY	ATP citrate (pro-S)-lyase	http://www.genome.jp/dbget-bin/www_bget?ko:K01648	Q91V92	4048	0	ATP-citrate synthase OS=Mus musculus OX=10090 GN=Acly PE=1 SV=1	PF00285//PF05397//PF00549	Citrate synthase, C-terminal domain//Mediator complex subunit 15//CoA-ligase	GO:0006357//GO:0006099	regulation of transcription by RNA polymerase II//tricarboxylic acid cycle	GO:0046912//GO:0003712//GO:0003824	acyltransferase activity, acyl groups converted into alkyl on transfer//transcription coregulator activity//catalytic activity	GO:0016592//GO:0005667	mediator complex//transcription regulator complex	KOG1254	ATP-citrate lyase	--	--
Cluster-16558.54684	Cluster-16558.54684_pyc	463.271	0	11.274	6.89e-21	2.1383e-18	4098	PRW20525.1	PRW20525	3247	0	pyruvate carboxylase isoform A [Chlorella sorokiniana]	--	--	--	--	--	K01958	PC, pyc	pyruvate carboxylase	http://www.genome.jp/dbget-bin/www_bget?ko:K01958	Q29RK2	4137	0	Pyruvate carboxylase, mitochondrial OS=Bos taurus OX=9913 GN=PC PE=2 SV=2	PF02786//PF07478//PF05896//PF00682//PF02655//PF13202	Carbamoyl-phosphate synthase L chain, ATP binding domain//D-ala D-ala ligase C-terminus//Na(+)-translocating NADH-quinone reductase subunit A (NQRA)//HMGL-like//ATP-grasp domain//EF hand	GO:0009252//GO:0006814//GO:0046436//GO:0006118	peptidoglycan biosynthetic process//sodium ion transport//D-alanine metabolic process//obsolete electron transport	GO:0046872//GO:0003824//GO:0008716//GO:0005509//GO:0005524//GO:0016655	metal ion binding//catalytic activity//D-alanine-D-alanine ligase activity//calcium ion binding//ATP binding//oxidoreductase activity, acting on NAD(P)H, quinone or similar compound as acceptor	--	--	KOG0369	Pyruvate carboxylase	--	--
Cluster-16558.9577	Cluster-16558.9577_ACO	410.991	0	11.101	3.3408e-20	9.141e-18	2878	GMH37914.1	GMH37914	2780	0	hypothetical protein BSKO_05798 [Bryopsis sp. KO-2023]	AK356994.1	AK356994	69	6.48505e-25	Hordeum vulgare subsp. vulgare mRNA for predicted protein, complete cds, clone: NIASHv1043L07	K01681	ACO, acnA	aconitate hydratase	http://www.genome.jp/dbget-bin/www_bget?ko:K01681	P34455	3056	0	Probable aconitate hydratase, mitochondrial OS=Caenorhabditis elegans OX=6239 GN=aco-2 PE=3 SV=2	--	--	--	--	--	--	--	--	KOG0453	Aconitase/homoaconitase (aconitase superfamily)	--	--
Cluster-16558.9487	Cluster-16558.9487_MDH	331.894	0	10.793	2.947e-19	6.5199e-17	1420	XP_019153993.1	XP_019153993	925	1.23e-119	PREDICTED: malate dehydrogenase 1, mitochondrial [Ipomoea nil]	--	--	--	--	--	K00026	MDH2	malate dehydrogenase	http://www.genome.jp/dbget-bin/www_bget?ko:K00026	Q32LG3	998	2.25e-132	Malate dehydrogenase, mitochondrial OS=Bos taurus OX=9913 GN=MDH2 PE=1 SV=1	PF02866//PF01073//PF02882//PF02056//PF00056	lactate/malate dehydrogenase, alpha/beta C-terminal domain//3-beta hydroxysteroid dehydrogenase/isomerase family//Tetrahydrofolate dehydrogenase/cyclohydrolase, NAD(P)-binding domain//Family 4 glycosyl hydrolase//lactate/malate dehydrogenase, NAD binding domain	GO:0008209//GO:0006694//GO:0008207//GO:0005975//GO:0046487//GO:0009396//GO:0008210	androgen metabolic process//steroid biosynthetic process//C21-steroid hormone metabolic process//carbohydrate metabolic process//glyoxylate metabolic process//folic acid-containing compound biosynthetic process//estrogen metabolic process	GO:0003854//GO:0004553//GO:0016491//GO:0016616//GO:0004488	3-beta-hydroxy-delta5-steroid dehydrogenase activity//hydrolase activity, hydrolyzing O-glycosyl compounds//oxidoreductase activity//oxidoreductase activity, acting on the CH-OH group of donors, NAD or NADP as acceptor//methylenetetrahydrofolate dehydrogenase (NADP+) activity	--	--	KOG1494	NAD-dependent malate dehydrogenase	--	--
Cluster-16558.14940	Cluster-16558.14940_OGDH	310.732	0	10.698	7.3386e-19	1.4875e-16	4060	XP_010690901.1	XP_010690901	2417	0	uncharacterized protein LOC104904371 [Beta vulgaris subsp. vulgaris] >KMT00460.1 hypothetical protein BVRB_9g217610 [Beta vulgaris subsp. vulgaris]	--	--	--	--	--	K00164	OGDH, sucA	2-oxoglutarate dehydrogenase E1 component	http://www.genome.jp/dbget-bin/www_bget?ko:K00164	Q6P6Z8	3392	0	2-oxoglutarate dehydrogenase complex component E1 OS=Xenopus laevis OX=8355 GN=ogdh PE=2 SV=1	PF00676	Dehydrogenase E1 component	--	--	GO:0016624	oxidoreductase activity, acting on the aldehyde or oxo group of donors, disulfide as acceptor	--	--	KOG0450	2-oxoglutarate dehydrogenase, E1 subunit	--	--
Cluster-16558.13414	Cluster-16558.13414_MDH	265.866	0	10.473	5.1198e-18	8.4327e-16	1664	XP_022002602.1	XP_022002602	997	4.26e-129	malate dehydrogenase [Helianthus annuus] >KAJ0483373.1 putative malate dehydrogenase [Helianthus annuus]	--	--	--	--	--	K00025	MDH1	malate dehydrogenase	http://www.genome.jp/dbget-bin/www_bget?ko:K00025	P14152	1091	2.69e-145	Malate dehydrogenase, cytoplasmic OS=Mus musculus OX=10090 GN=Mdh1 PE=1 SV=3	PF00056//PF02866	lactate/malate dehydrogenase, NAD binding domain//lactate/malate dehydrogenase, alpha/beta C-terminal domain	--	--	GO:0016616//GO:0016491	oxidoreductase activity, acting on the CH-OH group of donors, NAD or NADP as acceptor//oxidoreductase activity	--	--	KOG1496	Malate dehydrogenase	--	--
Cluster-16558.14389	Cluster-16558.14389_DLD	201.353	0	10.072	1.1505e-16	1.4416e-14	1936	CAI5946650.1	CAI5946650	1401	1.5e-186	unnamed protein product [Closterium sp. NIES-64] >CAI5961389.1 unnamed protein product [Closterium sp. NIES-64] >CAI5986574.1 unnamed protein product [Closterium sp. NIES-65]	--	--	--	--	--	K00382	DLD, lpd, pdhD	dihydrolipoyl dehydrogenase	http://www.genome.jp/dbget-bin/www_bget?ko:K00382	P09623	1816	4.34e-251	Dihydrolipoyl dehydrogenase, mitochondrial OS=Sus scrofa OX=9823 GN=DLD PE=1 SV=1	PF01266//PF02737//PF01494//PF02826//PF03721//PF07992	FAD dependent oxidoreductase//3-hydroxyacyl-CoA dehydrogenase, NAD binding domain//FAD binding domain//D-isomer specific 2-hydroxyacid dehydrogenase, NAD binding domain//UDP-glucose/GDP-mannose dehydrogenase family, NAD binding domain//Pyridine nucleotide-disulphide oxidoreductase	GO:0006631	fatty acid metabolic process	GO:0016616//GO:0016491//GO:0070403//GO:0071949//GO:0051287	oxidoreductase activity, acting on the CH-OH group of donors, NAD or NADP as acceptor//oxidoreductase activity//NAD+ binding//FAD binding//NAD binding	--	--	KOG1335	Dihydrolipoamide dehydrogenase	--	--
Cluster-16558.13341	Cluster-16558.13341_aceE	198.101	0	10.048	1.1862e-16	1.4808e-14	1508	KAI8103729.1	KAI8103729	943	3.18e-121	hypothetical protein M9435_006257 [Picochlorum sp. BPE23] >KAI8113869.1 hypothetical protein M9434_001997 [Picochlorum sp. BPE23]	OY283146.1	OY283146	42	3.43367e-10	Medicago lupulina genome assembly, chromosome: 8	K00161	PDHA, pdhA	pyruvate dehydrogenase E1 component subunit alpha	http://www.genome.jp/dbget-bin/www_bget?ko:K00161	P52899	1277	2.75e-173	Probable pyruvate dehydrogenase E1 component subunit alpha, mitochondrial OS=Caenorhabditis elegans OX=6239 GN=T05H10.6 PE=3 SV=1	PF00676//PF13292	Dehydrogenase E1 component//1-deoxy-D-xylulose-5-phosphate synthase	GO:0016114//GO:0006694	terpenoid biosynthetic process//steroid biosynthetic process	GO:0016624//GO:0008661	oxidoreductase activity, acting on the aldehyde or oxo group of donors, disulfide as acceptor//1-deoxy-D-xylulose-5-phosphate synthase activity	--	--	KOG0225	Pyruvate dehydrogenase E1, alpha subunit	--	--
Cluster-16558.13796	Cluster-16558.13796_DLAT	184.316	0	9.9444	2.7074e-16	3.0972e-14	3253	CAD7696776.1	CAD7696776	989	4.2e-119	unnamed protein product [Ostreobium quekettii]	--	--	--	--	--	K00627	DLAT, aceF, pdhC	pyruvate dehydrogenase E2 component (dihydrolipoyllysine-residue acetyltransferase)	http://www.genome.jp/dbget-bin/www_bget?ko:K00627	Q19749	1154	1.17e-145	Dihydrolipoyllysine-residue acetyltransferase component of pyruvate dehydrogenase complex, mitochondrial OS=Caenorhabditis elegans OX=6239 GN=dlat-1 PE=1 SV=1	PF00198//PF04625//PF04418//PF02817//PF04031	2-oxoacid dehydrogenases acyltransferase (catalytic domain)//DEC-1 protein, N-terminal region//Domain of unknown function (DUF543)//e3 binding domain//Las1-like	GO:0007304//GO:0006364	chorion-containing eggshell formation//rRNA processing	GO:0016746//GO:0004519//GO:0005213	acyltransferase activity//endonuclease activity//structural constituent of egg chorion	GO:0061617//GO:0042600//GO:0005743//GO:0005576//GO:0090730	MICOS complex//egg chorion//mitochondrial inner membrane//extracellular region//Las1 complex	KOG0557	Dihydrolipoamide acetyltransferase	--	--
Cluster-16558.8660	Cluster-16558.8660_SDH	183.645	0	9.9391	2.927e-16	3.3256e-14	2376	BDA45320.1	BDA45320	2177	5.69e-300	Succinate dehydrogenase [ubiquinone] flavoprotein subunit [Coccomyxa sp. Obi]	OX419211.1	OX419211	37	3.28252e-07	Chenopodium album genome assembly, chromosome: 4	K00234	SDHA, SDH1	succinate dehydrogenase (ubiquinone) flavoprotein subunit	http://www.genome.jp/dbget-bin/www_bget?ko:K00234	Q9YHT1	2539	0	Succinate dehydrogenase [ubiquinone] flavoprotein subunit, mitochondrial OS=Gallus gallus OX=9031 GN=SDHA PE=1 SV=2	PF01266//PF01494//PF02910//PF07992	FAD dependent oxidoreductase//FAD binding domain//Fumarate reductase flavoprotein C-term//Pyridine nucleotide-disulphide oxidoreductase	--	--	GO:0071949//GO:0016491	FAD binding//oxidoreductase activity	--	--	KOG2403	Succinate dehydrogenase, flavoprotein subunit	--	--
Cluster-16558.13967	Cluster-16558.13967_DLST	182.184	0	9.9275	3.4525e-16	3.8318e-14	1899	XP_003617592.1	XP_003617592	882	1.84e-109	dihydrolipoyllysine-residue succinyltransferase component of 2-oxoglutarate dehydrogenase complex 1, mitochondrial [Medicago truncatula] >AET00551.1 2-oxoacid dehydrogenase acyltransferase family protein [Medicago truncatula] >RHN57818.1 putative dihydrolipoyllysine-residue succinyltransferase [Medicago truncatula]	--	--	--	--	--	K00658	DLST, sucB	2-oxoglutarate dehydrogenase E2 component (dihydrolipoamide succinyltransferase)	http://www.genome.jp/dbget-bin/www_bget?ko:K00658	Q01205	1158	1.7e-152	Dihydrolipoyllysine-residue succinyltransferase component of 2-oxoglutarate dehydrogenase complex, mitochondrial OS=Rattus norvegicus OX=10116 GN=Dlst PE=1 SV=2	PF00198	2-oxoacid dehydrogenases acyltransferase (catalytic domain)	--	--	GO:0016746	acyltransferase activity	--	--	KOG0559	Dihydrolipoamide succinyltransferase (2-oxoglutarate dehydrogenase, E2 subunit)	--	--
Cluster-16558.8692	Cluster-16558.8692_ACO	178.121	0	9.895	5.8533e-16	6.1502e-14	2932	XP_024521182.1	XP_024521182	2871	0	aconitate hydratase, cytoplasmic [Selaginella moellendorffii]	XM_017401894.1	XM_017401894	47	1.12155e-12	PREDICTED: Daucus carota subsp. sativus aconitate hydratase, cytoplasmic-like (LOC108226901), mRNA	K01681	ACO, acnA	aconitate hydratase	http://www.genome.jp/dbget-bin/www_bget?ko:K01681	Q0VCU1	3195	0	Cytoplasmic aconitate hydratase OS=Bos taurus OX=9913 GN=ACO1 PE=2 SV=1	--	--	--	--	--	--	--	--	KOG0452	RNA-binding translational regulator IRP (aconitase superfamily)	--	--
Cluster-16558.12919	Cluster-16558.12919_LSC	161.419	0	9.7529	1.363e-15	1.2815e-13	1611	XP_023907986.1	XP_023907986	1167	1.19e-150	succinate--CoA ligase [ADP-forming] subunit beta, mitochondrial-like [Quercus suber]	OX344727.1	OX344727	51	3.64787e-15	Ballota nigra genome assembly, chromosome: 8	K01900	LSC2	succinyl-CoA synthetase beta subunit	http://www.genome.jp/dbget-bin/www_bget?ko:K01900	Q9P2R7	1288	2.01e-173	Succinate--CoA ligase [ADP-forming] subunit beta, mitochondrial OS=Homo sapiens OX=9606 GN=SUCLA2 PE=1 SV=3	PF08660//PF03709//PF00549	Oligosaccharide biosynthesis protein Alg14 like//Orn/Lys/Arg decarboxylase, N-terminal domain//CoA-ligase	GO:0006488	dolichol-linked oligosaccharide biosynthetic process	GO:0003824//GO:0016831	catalytic activity//carboxy-lyase activity	--	--	KOG2799	Succinyl-CoA synthetase, beta subunit	--	--
Cluster-16558.55590	Cluster-16558.55590_aceE	154.891	0	9.6935	2.2939e-15	2.0503e-13	1537	KAJ9512763.1	KAJ9512763	1173	2.71e-156	hypothetical protein QJQ45_019015 [Haematococcus lacustris]	OX326952.1	OX326952	38	5.85886e-08	Misopates orontium genome assembly, chromosome: 7	K00162	PDHB, pdhB	pyruvate dehydrogenase E1 component subunit beta	http://www.genome.jp/dbget-bin/www_bget?ko:K00162	Q7K5K3	1283	1.55e-174	Pyruvate dehydrogenase E1 component subunit beta, mitochondrial OS=Drosophila melanogaster OX=7227 GN=Pdhb PE=1 SV=1	--	--	--	--	--	--	--	--	KOG0524	Pyruvate dehydrogenase E1, beta subunit	--	--
Cluster-16558.9463	Cluster-16558.9463_LSC	150.349	0	9.6504	4.0568e-15	3.4338e-13	1628	XP_002507022.1	XP_002507022	1082	1.23e-142	succinate-coa ligase [Micromonas commoda] >ACO68280.1 succinate-coa ligase [Micromonas commoda]	--	--	--	--	--	K01899	LSC1	succinyl-CoA synthetase alpha subunit	http://www.genome.jp/dbget-bin/www_bget?ko:K01899	Q9YGD2	1237	5.09e-168	Succinate--CoA ligase [ADP/GDP-forming] subunit alpha, mitochondrial (Fragment) OS=Columba livia OX=8932 GN=SUCLG1 PE=1 SV=1	PF00549	CoA-ligase	--	--	GO:0003824	catalytic activity	--	--	KOG1255	Succinyl-CoA synthetase, alpha subunit	--	--
Cluster-16558.9583	Cluster-16558.9583_IDH3	145.598	0	9.6042	4.607e-15	3.8362e-13	1507	BDA47440.1	BDA47440	1135	1.02e-150	Isocitrate dehydrogenase [NAD] subunit alpha, mitochondrial [Coccomyxa sp. Obi]	--	--	--	--	--	K00030	IDH3	isocitrate dehydrogenase (NAD+)	http://www.genome.jp/dbget-bin/www_bget?ko:K00030	Q9VWH4	1474	1.65e-203	Probable isocitrate dehydrogenase [NAD] subunit alpha, mitochondrial OS=Drosophila melanogaster OX=7227 GN=Idh3a PE=2 SV=1	--	--	--	--	--	--	--	--	KOG0785	Isocitrate dehydrogenase, alpha subunit	--	--
Cluster-16558.13849	Cluster-16558.13849_SDH	125.088	0	9.3852	6.7777e-14	4.3317e-12	1113	POE63378.1	POE63378	901	5.4e-117	succinate dehydrogenase [ubiquinone] iron-sulfur subunit, mitochondrial [Quercus suber]	XM_023675105.1	XM_023675105	43	6.98679e-11	PREDICTED: Cucurbita pepo subsp. pepo succinate dehydrogenase [ubiquinone] iron-sulfur subunit 2, mitochondrial-like (LOC111793283), mRNA	K00235	SDHB, SDH2	succinate dehydrogenase (ubiquinone) iron-sulfur subunit	http://www.genome.jp/dbget-bin/www_bget?ko:K00235	P21914	984	1.94e-132	Succinate dehydrogenase [ubiquinone] iron-sulfur subunit, mitochondrial OS=Drosophila melanogaster OX=7227 GN=SdhB PE=2 SV=2	PF13085//PF00111	2Fe-2S iron-sulfur cluster binding domain//2Fe-2S iron-sulfur cluster binding domain	GO:0006118	obsolete electron transport	GO:0009055//GO:0051536	electron transfer activity//iron-sulfur cluster binding	--	--	KOG3049	Succinate dehydrogenase, Fe-S protein subunit	--	--
Cluster-16558.7170	Cluster-16558.7170_FUMA	111.259	0	9.216	9.1822e-14	5.758e-12	1787	PSC71519.1	PSC71519	1664	6.61e-228	fumarate isoform B [Micractinium conductrix]	NM_124474.4	NM_124474	104	1.39791e-44	Arabidopsis thaliana FUMARASE 2 (FUM2), mRNA	K01679	E4.2.1.2B, fumC, FH	fumarate hydratase, class II	http://www.genome.jp/dbget-bin/www_bget?ko:K01679	P14408	1853	1.57e-257	Fumarate hydratase, mitochondrial OS=Rattus norvegicus OX=10116 GN=Fh PE=1 SV=2	PF10415	Fumarase C C-terminus	GO:0006099	tricarboxylic acid cycle	GO:0016829	lyase activity	--	--	KOG1317	Fumarase	--	--
Cluster-16558.12372	Cluster-16558.12372_DLAT	105.392	0	9.138	2.0669e-13	1.2048e-11	2056	KAE9589835.1	KAE9589835	1004	9.72e-125	putative dihydrolipoyllysine-residue acetyltransferase [Lupinus albus] >KAF1860606.1 hypothetical protein Lal_00021650 [Lupinus albus]	--	--	--	--	--	K00627	DLAT, aceF, pdhC	pyruvate dehydrogenase E2 component (dihydrolipoyllysine-residue acetyltransferase)	http://www.genome.jp/dbget-bin/www_bget?ko:K00627	Q0WQF7	929	4.48e-115	Dihydrolipoyllysine-residue acetyltransferase component 1 of pyruvate dehydrogenase complex, mitochondrial OS=Arabidopsis thaliana OX=3702 GN=LTA3 PE=1 SV=2	PF02749//PF16537//PF00198//PF07831//PF02817	Quinolinate phosphoribosyl transferase, N-terminal domain//Type II secretion system protein B//2-oxoacid dehydrogenases acyltransferase (catalytic domain)//Pyrimidine nucleoside phosphorylase C-terminal domain//e3 binding domain	GO:0006213	pyrimidine nucleoside metabolic process	GO:0016746//GO:0016763	acyltransferase activity//pentosyltransferase activity	GO:0015627	type II protein secretion system complex	KOG0557	Dihydrolipoamide acetyltransferase	--	--
Cluster-16558.13441	Cluster-16558.13441_IDH3	76.8246	0	8.6816	1.0221e-11	4.0541e-10	1475	POE82701.1	POE82701	846	1.49e-106	isocitrate dehydrogenase [nad] subunit 1, mitochondrial [Quercus suber]	--	--	--	--	--	K00030	IDH3	isocitrate dehydrogenase (NAD+)	http://www.genome.jp/dbget-bin/www_bget?ko:K00030	O77784	1039	1.36e-137	Isocitrate dehydrogenase [NAD] subunit beta, mitochondrial OS=Bos taurus OX=9913 GN=IDH3B PE=2 SV=2	--	--	--	--	--	--	--	--	KOG0784	Isocitrate dehydrogenase, gamma subunit	--	--
Cluster-16558.5262	Cluster-16558.5262_IDH3	63.274	0	8.4018	3.3721e-11	1.1916e-09	1402	XP_034901313.1	XP_034901313	758	3.35e-94	isocitrate dehydrogenase [NAD] regulatory subunit 1, mitochondrial-like isoform X1 [Populus alba] >KAG6779872.1 hypothetical protein POTOM_016274 [Populus tomentosa] >KAJ6937524.1 isocitrate dehydrogenase [Populus alba x Populus x berolinensis] >KAJ7001879.1 isocitrate dehydrogenase [Populus alba x Populus x berolinensis] >TKR85829.1 ISOCITRATE DEHYDROGENASE SUBUNIT 2 family protein [Populus alba]	--	--	--	--	--	K00030	IDH3	isocitrate dehydrogenase (NAD+)	http://www.genome.jp/dbget-bin/www_bget?ko:K00030	P41564	949	8.42e-125	Isocitrate dehydrogenase [NAD] subunit gamma, mitochondrial (Fragment) OS=Macaca fascicularis OX=9541 GN=IDH3G PE=2 SV=1	PF03533	SPO11 homologue	GO:0007131	reciprocal meiotic recombination	GO:0003677	DNA binding	--	--	KOG0784	Isocitrate dehydrogenase, gamma subunit	--	--
Cluster-16558.7545	Cluster-16558.7545_SDH	61.4024	0	8.3584	9.2422e-11	2.9815e-09	738	YP_009755784.1	YP_009755784	240	1.12e-22	succinate:cytochrome c oxidoreductase subunit 3 [Gonatozygon brebissonii] >QIQ23062.1 succinate:cytochrome c oxidoreductase subunit 3 [Gonatozygon brebissonii]	--	--	--	--	--	K00236	SDHC, SDH3	succinate dehydrogenase (ubiquinone) cytochrome b560 subunit	http://www.genome.jp/dbget-bin/www_bget?ko:K00236	P70097	291	2.15e-31	Succinate dehydrogenase cytochrome b560 subunit, mitochondrial OS=Cricetulus griseus OX=10029 GN=SDHC PE=2 SV=1	PF09796//PF01127	Ubiquinol-cytochrome-c reductase complex subunit (QCR10)//Succinate dehydrogenase/Fumarate reductase transmembrane subunit	GO:0006122	mitochondrial electron transport, ubiquinol to cytochrome c	GO:0016627	oxidoreductase activity, acting on the CH-CH group of donors	GO:0005750	mitochondrial respiratory chain complex III	KOG0449	Succinate dehydrogenase, cytochrome b subunit	--	--
Cluster-16558.12657	Cluster-16558.12657_IDH1	46.0963	0	7.9447	1.4622e-09	3.7199e-08	1948	KAI3704445.1	KAI3704445	1559	6.92e-212	hypothetical protein L1987_74665 [Smallanthus sonchifolius]	U80912.2	U80912	123	4.18426e-55	Eucalyptus globulus NADP-isocitrate dehydrogenase (EgICDH) mRNA, complete cds	K00031	IDH1, IDH2, icd	isocitrate dehydrogenase	http://www.genome.jp/dbget-bin/www_bget?ko:K00031	P33198	1593	1.46e-218	Isocitrate dehydrogenase [NADP], mitochondrial (Fragment) OS=Sus scrofa OX=9823 GN=IDH2 PE=1 SV=1	--	--	--	--	--	--	--	--	KOG1526	NADP-dependent isocitrate dehydrogenase	--	--
Cluster-16558.7272	Cluster-16558.7272_aceE	25.5202	0	7.0921	6.2194e-07	9.8656e-06	1499	KAG7674098.1	KAG7674098	942	3.95e-121	hypothetical protein KSW81_007271 [Chlorella desiccata (nom. nud.)] >KAH7621605.1 putative Pyruvate dehydrogenase E1 component subunit alpha, mitochondrial [Chlorella desiccata (nom. nud.)]	--	--	--	--	--	K00161	PDHA, pdhA	pyruvate dehydrogenase E1 component subunit alpha	http://www.genome.jp/dbget-bin/www_bget?ko:K00161	P52899	1223	3.8e-165	Probable pyruvate dehydrogenase E1 component subunit alpha, mitochondrial OS=Caenorhabditis elegans OX=6239 GN=T05H10.6 PE=3 SV=1	PF06536//PF00676//PF02775//PF13292	Avian adenovirus fibre, N-terminal//Dehydrogenase E1 component//Thiamine pyrophosphate enzyme, C-terminal TPP binding domain//1-deoxy-D-xylulose-5-phosphate synthase	GO:0019062//GO:0016114//GO:0006694	virion attachment to host cell//terpenoid biosynthetic process//steroid biosynthetic process	GO:0030976//GO:0016624//GO:0003824//GO:0008661	thiamine pyrophosphate binding//oxidoreductase activity, acting on the aldehyde or oxo group of donors, disulfide as acceptor//catalytic activity//1-deoxy-D-xylulose-5-phosphate synthase activity	--	--	KOG0225	Pyruvate dehydrogenase E1, alpha subunit	--	--
Cluster-16558.9046	Cluster-16558.9046_LSC	15.0598	0	6.3306	4.0108e-05	0.00044692	682	XP_042516647.1	XP_042516647	678	1.62e-86	succinate--CoA ligase [ADP-forming] subunit beta, mitochondrial [Macadamia integrifolia]	XM_057653591.1	XM_057653591	43	4.20032e-11	PREDICTED: Actinidia eriantha succinate--CoA ligase [ADP-forming] subunit beta, mitochondrial-like (LOC130792141), mRNA	K01900	LSC2	succinyl-CoA synthetase beta subunit	http://www.genome.jp/dbget-bin/www_bget?ko:K01900	Q869S7	702	2.61e-90	Succinate--CoA ligase [GDP-forming] subunit beta, mitochondrial OS=Dictyostelium discoideum OX=44689 GN=scsB PE=3 SV=1	PF00549	CoA-ligase	--	--	GO:0003824	catalytic activity	--	--	KOG2799	Succinyl-CoA synthetase, beta subunit	--	--
Cluster-16558.7074	Cluster-16558.7074_LSC	12.094	0	6.015	0.00026588	0.0024806	928	XP_023907986.1	XP_023907986	413	7.65e-43	succinate--CoA ligase [ADP-forming] subunit beta, mitochondrial-like [Quercus suber]	--	--	--	--	--	K01900	LSC2	succinyl-CoA synthetase beta subunit	http://www.genome.jp/dbget-bin/www_bget?ko:K01900	Q9YI36	536	1.73e-64	Succinate--CoA ligase [GDP-forming] subunit beta, mitochondrial (Fragment) OS=Columba livia OX=8932 GN=SUCLG2 PE=1 SV=1	--	--	--	--	--	--	--	--	KOG2799	Succinyl-CoA synthetase, beta subunit	--	--
Cluster-16558.24105	Cluster-16558.24105_DLAT	134.573	45.2704	1.5681	0.011845	0.06631	2119	KAJ0429638.1	KAJ0429638	130	6.36e-07	putative dihydrolipoyllysine-residue acetyltransferase [Helianthus annuus]	OX419216.1	OX419216	97	1.29456e-40	Chenopodium album genome assembly, chromosome: 9	K00627	DLAT, aceF, pdhC	pyruvate dehydrogenase E2 component (dihydrolipoyllysine-residue acetyltransferase)	http://www.genome.jp/dbget-bin/www_bget?ko:K00627	Q9SQI8	131	1.47e-06	Dihydrolipoyllysine-residue acetyltransferase component 4 of pyruvate dehydrogenase complex, chloroplastic OS=Arabidopsis thaliana OX=3702 GN=LTA2 PE=2 SV=1	PF10541	Nuclear envelope localisation domain	--	--	--	--	GO:0016020	membrane	--	--	--	--
Cluster-16558.34478	Cluster-16558.34478_MDH	49.9584	20.3347	1.2971	0.018265	0.09402	1446	KMT16616.1	KMT16616	233	2.02e-18	hypothetical protein BVRB_3g049020 [Beta vulgaris subsp. vulgaris]	OX596238.1	OX596238	105	3.13023e-45	Salicornia ramosissima genome assembly, chromosome: 7	K00025	MDH1	malate dehydrogenase	http://www.genome.jp/dbget-bin/www_bget?ko:K00025	Q9SML8	231	9.4e-20	Malate dehydrogenase, cytoplasmic OS=Beta vulgaris OX=161934 GN=NR1 PE=1 SV=1	PF00056	lactate/malate dehydrogenase, NAD binding domain	--	--	GO:0016491	oxidoreductase activity	--	--	--	--	--	--

## Sheet: S5
Table S5 DEGs involved in biosynthesis of phenylpropanoid
gene_id	YN1	gene id and name	YN1_readcount	YN0_readcount	log2FoldChange	pvalue	padj	Gene Length	NR GI	NR ID	NR Score	NR Evalue	NR Description	NT GI	NT ID	NT Score	NT Evalue	NT Description	KO ID	KO Name	KO Description	Http Link	Swissprot ID	Swissprot Score	Swissprot Evalue	Swissprot Description	PFAM ID	PFAM description	Gene Ontology Biological Pathway	BP Description	Gene Ontology Molecular Function	MF Description	Gene Ontology Cellular Component	CC Description	KOG ID	KOG Description	Subfamily	Family
Cluster-16558.45693	PRDX6	Cluster-16558.45693_PRDX6	119.622	32.7746	1.8678	0.00043514	0.14505	1161	KMT01977.1	KMT01977	412	2.4e-44	hypothetical protein BVRB_9g208860 [Beta vulgaris subsp. vulgaris]	OX596233.1	OX596233	121	3.18593e-54	Salicornia ramosissima genome assembly, chromosome: 2	K00430	E1.11.1.7	peroxidase	http://www.genome.jp/dbget-bin/www_bget?ko:K00430	A7NY33	260	3.74e-24	Peroxidase 4 OS=Vitis vinifera OX=29760 GN=GSVIVT00023967001 PE=1 SV=1	PF00141	Peroxidase	GO:0006804//GO:0006979	obsolete peroxidase reaction//response to oxidative stress	GO:0020037//GO:0004601	heme binding//peroxidase activity	--	--	--	--	--	--
Cluster-16558.36153	4CL	Cluster-16558.36153_4CL	262.55	100.822	1.3803	0.015811	0.88117	1173	XP_021766446.1	XP_021766446	1329	3.22e-179	4-coumarate--CoA ligase-like 7 [Chenopodium quinoa]	XM_057661418.1	XM_057661418	456	0	PREDICTED: Amaranthus tricolor probable CoA ligase CCL7 (LOC130798435), mRNA	K01904	4CL	4-coumarate--CoA ligase	http://www.genome.jp/dbget-bin/www_bget?ko:K01904	M4IRL6	1097	1.24e-145	Probable CoA ligase CCL7 OS=Humulus lupulus OX=3486 GN=CCL7 PE=2 SV=1	--	--	--	--	--	--	--	--	--	--	--	--
Cluster-16558.47799	CYP98A, C3'H	Cluster-16558.47799_CYP98A, C3'H	43.2383	2.19146	4.3031	0.018063	0.91843	1101	XP_021749196.1	XP_021749196	945	4.88e-122	cytochrome P450 98A2-like [Chenopodium quinoa]	--	--	--	--	--	K09754	CYP98A, C3'H	5-O-(4-coumaroyl)-D-quinate 3'-monooxygenase	http://www.genome.jp/dbget-bin/www_bget?ko:K09754	A0A2H5AIX6	758	2.01e-95	p-coumarate 3-hydroxylase OS=Narcissus pseudonarcissus OX=39639 GN=C3H PE=2 SV=1	PF00067	Cytochrome P450	--	--	GO:0016705//GO:0004497//GO:0005506//GO:0020037	oxidoreductase activity, acting on paired donors, with incorporation or reduction of molecular oxygen//monooxygenase activity//iron ion binding//heme binding	--	--	--	--	--	--
Cluster-16558.29789	PRDX6	Cluster-16558.29789_PRDX6	149.483	62.4458	1.2596	0.032665	0.96118	2109	XP_010695664.2	XP_010695664	795	1.28e-97	peroxidase P7 [Beta vulgaris subsp. vulgaris]	XM_010697362.4	XM_010697362	253	2.45533e-127	PREDICTED: Beta vulgaris subsp. vulgaris peroxidase P7 (LOC104908267), mRNA	K00430	E1.11.1.7	peroxidase	http://www.genome.jp/dbget-bin/www_bget?ko:K00430	Q9FLC0	595	1.11e-69	Peroxidase 52 OS=Arabidopsis thaliana OX=3702 GN=PER52 PE=2 SV=1	PF00141	Peroxidase	GO:0006804//GO:0006979	obsolete peroxidase reaction//response to oxidative stress	GO:0004601//GO:0020037	peroxidase activity//heme binding	--	--	--	--	--	--
Cluster-16558.32922	PRDX6	Cluster-16558.32922_PRDX6	99.084	28.2293	1.8106	0.035507	0.96118	1128	XP_021769299.1	XP_021769299	1255	1.42e-171	peroxidase P7-like [Chenopodium quinoa]	XM_021876903.1	XM_021876903	415	0	PREDICTED: Chenopodium quinoa peroxidase 4-like (LOC110699379), mRNA	K00430	E1.11.1.7	peroxidase	http://www.genome.jp/dbget-bin/www_bget?ko:K00430	A7NY33	1059	2.3e-143	Peroxidase 4 OS=Vitis vinifera OX=29760 GN=GSVIVT00023967001 PE=1 SV=1	PF00141	Peroxidase	GO:0006979//GO:0006804	response to oxidative stress//obsolete peroxidase reaction	GO:0020037//GO:0004601	heme binding//peroxidase activity	--	--	--	--	--	--
Cluster-16558.53423	CYP98A, C3'H	Cluster-16558.53423_CYP98A, C3'H	13.585	1.06432	3.6589	0.02926	0.96118	932	XP_021748942.1	XP_021748942	203	4.65e-15	cytochrome P450 98A2-like [Chenopodium quinoa]	OX596236.1	OX596236	89	1.56216e-36	Salicornia ramosissima genome assembly, chromosome: 5	K09754	CYP98A, C3'H	5-O-(4-coumaroyl)-D-quinate 3'-monooxygenase	http://www.genome.jp/dbget-bin/www_bget?ko:K09754	O48922	139	3.24e-08	Cytochrome P450 98A2 OS=Glycine max OX=3847 GN=CYP98A2 PE=2 SV=1	--	--	--	--	--	--	--	--	--	--	--	--
gene_id	YN3	gene id and name_YN3	YN3_readcount	YN0_readcount	log2FoldChange	pvalue	padj	Gene Length	NR GI	NR ID	NR Score	NR Evalue	NR Description	NT GI	NT ID	NT Score	NT Evalue	NT Description	KO ID	KO Name	KO Description	Http Link	Swissprot ID	Swissprot Score	Swissprot Evalue	Swissprot Description	PFAM ID	PFAM description	Gene Ontology Biological Pathway	BP Description	Gene Ontology Molecular Function	MF Description	Gene Ontology Cellular Component	CC Description	KOG ID	KOG Description	Subfamily	Family
Cluster-16558.47799	CYP98A, C3'H	Cluster-16558.47799_CYP98A, C3'H	301.375	2.41214	6.9721	2.0782e-17	3.524e-14	1101	XP_021749196.1	XP_021749196	945	4.88e-122	cytochrome P450 98A2-like [Chenopodium quinoa]	--	--	--	--	--	K09754	CYP98A, C3'H	5-O-(4-coumaroyl)-D-quinate 3'-monooxygenase	http://www.genome.jp/dbget-bin/www_bget?ko:K09754	A0A2H5AIX6	758	2.01e-95	p-coumarate 3-hydroxylase OS=Narcissus pseudonarcissus OX=39639 GN=C3H PE=2 SV=1	PF00067	Cytochrome P450	--	--	GO:0016705//GO:0004497//GO:0005506//GO:0020037	oxidoreductase activity, acting on paired donors, with incorporation or reduction of molecular oxygen//monooxygenase activity//iron ion binding//heme binding	--	--	--	--	--	--
Cluster-16558.45707	CYP98A, C3'H	Cluster-16558.45707_CYP98A, C3'H	157.06	0.804048	7.6193	5.1741e-11	2.6996e-08	1539	XP_021749196.1	XP_021749196	803	1.34e-98	cytochrome P450 98A2-like [Chenopodium quinoa]	XM_021899059.1	XM_021899059	269	2.2709e-136	PREDICTED: Chenopodium quinoa cytochrome P450 98A2-like (LOC110720052), mRNA	K09754	CYP98A, C3'H	5-O-(4-coumaroyl)-D-quinate 3'-monooxygenase	http://www.genome.jp/dbget-bin/www_bget?ko:K09754	O48922	637	1.67e-75	Cytochrome P450 98A2 OS=Glycine max OX=3847 GN=CYP98A2 PE=2 SV=1	PF00067	Cytochrome P450	--	--	GO:0005506//GO:0004497//GO:0020037//GO:0016705	iron ion binding//monooxygenase activity//heme binding//oxidoreductase activity, acting on paired donors, with incorporation or reduction of molecular oxygen	--	--	--	--	--	--
Cluster-16558.40454	4CL	Cluster-16558.40454_4CL	242.948	12.6258	4.2719	2.662e-08	6.7322e-06	544	XP_021723094.1	XP_021723094	321	3.99e-32	4-coumarate--CoA ligase-like 1 [Chenopodium quinoa]	OX596240.1	OX596240	164	1.80197e-78	Salicornia ramosissima genome assembly, chromosome: 9	K01904	4CL	4-coumarate--CoA ligase	http://www.genome.jp/dbget-bin/www_bget?ko:K01904	Q9LQ12	257	6.64e-25	4-coumarate--CoA ligase-like 1 OS=Arabidopsis thaliana OX=3702 GN=4CLL1 PE=1 SV=1	--	--	--	--	--	--	--	--	--	--	--	--
Cluster-16558.33346	4CL	Cluster-16558.33346_4CL	2146.49	19.6595	6.7722	5.9399e-07	9.4521e-05	1837	XP_021723094.1	XP_021723094	936	1.87e-116	4-coumarate--CoA ligase-like 1 [Chenopodium quinoa]	OX419222.1	OX419222	322	9.37925e-166	Chenopodium album genome assembly, chromosome: 15	K01904	4CL	4-coumarate--CoA ligase	http://www.genome.jp/dbget-bin/www_bget?ko:K01904	Q9LQ12	733	4.2e-88	4-coumarate--CoA ligase-like 1 OS=Arabidopsis thaliana OX=3702 GN=4CLL1 PE=1 SV=1	PF02687	FtsX-like permease family	--	--	--	--	GO:0016020	membrane	--	--	--	--
Cluster-16558.16378	TOGT1	Cluster-16558.16378_TOGT1	70.5771	3.94969	4.1526	1.8303e-06	0.00023314	1803	KMT08362.1	KMT08362	1723	2.6e-236	hypothetical protein BVRB_6g140440 [Beta vulgaris subsp. vulgaris]	OX596232.1	OX596232	202	4.69384e-99	Salicornia ramosissima genome assembly, chromosome: 1	K23260	TOGT1	scopoletin glucosyltransferase	http://www.genome.jp/dbget-bin/www_bget?ko:K23260	Q9AT54	1337	1.14e-179	Scopoletin glucosyltransferase OS=Nicotiana tabacum OX=4097 GN=TOGT1 PE=1 SV=1	PF00201	UDP-glucoronosyl and UDP-glucosyl transferase	--	--	GO:0008194	UDP-glycosyltransferase activity	--	--	--	--	--	--
Cluster-16558.25958	CSE	Cluster-16558.25958_CSE	224.446	64.081	1.808	8.9564e-06	0.00085114	3201	XP_021775358.1	XP_021775358	706	2.61e-81	caffeoylshikimate esterase-like [Chenopodium quinoa]	OX392562.1	OX392562	234	1.36669e-116	Beta vulgaris subsp. vulgaris genome assembly, chromosome: 7	K18368	CSE	caffeoylshikimate esterase	http://www.genome.jp/dbget-bin/www_bget?ko:K18368	Q9C942	212	1.01e-16	Caffeoylshikimate esterase OS=Arabidopsis thaliana OX=3702 GN=CSE PE=1 SV=1	PF11629	C terminal SARAH domain of Mst1	GO:0016310//GO:0009069	phosphorylation//serine family amino acid metabolic process	GO:0004674	protein serine/threonine kinase activity	--	--	--	--	--	--
Cluster-16558.29789	PRDX6	Cluster-16558.29789_PRDX6	305.302	68.5435	2.1559	2.498e-05	0.0019053	2109	XP_010695664.2	XP_010695664	795	1.28e-97	peroxidase P7 [Beta vulgaris subsp. vulgaris]	XM_010697362.4	XM_010697362	253	2.45533e-127	PREDICTED: Beta vulgaris subsp. vulgaris peroxidase P7 (LOC104908267), mRNA	K00430	E1.11.1.7	peroxidase	http://www.genome.jp/dbget-bin/www_bget?ko:K00430	Q9FLC0	595	1.11e-69	Peroxidase 52 OS=Arabidopsis thaliana OX=3702 GN=PER52 PE=2 SV=1	PF00141	Peroxidase	GO:0006804//GO:0006979	obsolete peroxidase reaction//response to oxidative stress	GO:0004601//GO:0020037	peroxidase activity//heme binding	--	--	--	--	--	--
Cluster-16558.30528	4CL	Cluster-16558.30528_4CL	1639.87	470.214	1.8023	3.2599e-05	0.0023371	2470	XP_021755918.1	XP_021755918	2558	0	4-coumarate--CoA ligase 1-like [Chenopodium quinoa]	XM_010690194.4	XM_010690194	883	0	PREDICTED: Beta vulgaris subsp. vulgaris 4-coumarate--CoA ligase 1 (LOC104902419), mRNA	K01904	4CL	4-coumarate--CoA ligase	http://www.genome.jp/dbget-bin/www_bget?ko:K01904	O24145	2060	1.05e-284	4-coumarate--CoA ligase 1 OS=Nicotiana tabacum OX=4097 GN=4CL1 PE=2 SV=1	--	--	--	--	--	--	--	--	--	--	--	--
Cluster-16558.23082	PRDX6	Cluster-16558.23082_PRDX6	49.2785	3.28866	3.9233	8.5078e-05	0.0048831	1670	XP_021735010.1	XP_021735010	1550	1.69e-212	peroxidase 28-like [Chenopodium quinoa]	XM_010685800.4	XM_010685800	539	0	PREDICTED: Beta vulgaris subsp. vulgaris putative Peroxidase 48 (LOC104898696), mRNA	K00430	E1.11.1.7	peroxidase	http://www.genome.jp/dbget-bin/www_bget?ko:K00430	O81755	662	6.38e-80	Putative Peroxidase 48 OS=Arabidopsis thaliana OX=3702 GN=PER48 PE=3 SV=3	PF00141	Peroxidase	GO:0006804//GO:0006979	obsolete peroxidase reaction//response to oxidative stress	GO:0004601//GO:0020037	peroxidase activity//heme binding	--	--	--	--	--	--
Cluster-16558.36491	PRDX6	Cluster-16558.36491_PRDX6	15722.3	7093.57	1.1482	0.00012467	0.0064673	2351	XP_021719706.1	XP_021719706	1520	2.5e-205	peroxidase 42 [Chenopodium quinoa]	XM_010688539.4	XM_010688539	645	0	PREDICTED: Beta vulgaris subsp. vulgaris peroxidase 42 (LOC104900996), mRNA	K00430	E1.11.1.7	peroxidase	http://www.genome.jp/dbget-bin/www_bget?ko:K00430	Q9SB81	1352	1.45e-181	Peroxidase 42 OS=Arabidopsis thaliana OX=3702 GN=PER42 PE=1 SV=2	PF01109//PF00141	Granulocyte-macrophage colony-stimulating factor//Peroxidase	GO:0006804//GO:0040007//GO:0007165//GO:0006979//GO:0008283//GO:0006955	obsolete peroxidase reaction//growth//signal transduction//response to oxidative stress//cell population proliferation//immune response	GO:0008083//GO:0005129//GO:0020037//GO:0004601	growth factor activity//granulocyte macrophage colony-stimulating factor receptor binding//heme binding//peroxidase activity	GO:0005576	extracellular region	--	--	--	--
Cluster-16558.30865	REF1	Cluster-16558.30865_REF1	426.962	117.247	1.8657	0.00018385	0.0085928	2348	XP_021837880.1	XP_021837880	2319	0	aldehyde dehydrogenase family 2 member C4-like [Spinacia oleracea] >KNA03060.1 hypothetical protein SOVF_212760 [Spinacia oleracea]	XM_021982188.2	XM_021982188	879	0	PREDICTED: Spinacia oleracea aldehyde dehydrogenase family 2 member C4-like (LOC110777586), mRNA	K12355	REF1	coniferyl-aldehyde dehydrogenase	http://www.genome.jp/dbget-bin/www_bget?ko:K12355	Q56YU0	1907	7.26e-263	Aldehyde dehydrogenase family 2 member C4 OS=Arabidopsis thaliana OX=3702 GN=ALDH2C4 PE=1 SV=2	PF00171//PF05893	Aldehyde dehydrogenase family//Acyl-CoA reductase (LuxC)	GO:0008218//GO:0006118	bioluminescence//obsolete electron transport	GO:0003995//GO:0016491	acyl-CoA dehydrogenase activity//oxidoreductase activity	--	--	KOG2450	Aldehyde dehydrogenase	--	--
Cluster-16558.31393	CYP73A,C4H	Cluster-16558.31393_CYP73A,C4H	1891.55	721.756	1.39	0.00018576	0.0086522	3203	KNA07391.1	KNA07391	1469	1.34e-193	hypothetical protein SOVF_172100 [Spinacia oleracea]	OX596234.1	OX596234	475	0	Salicornia ramosissima genome assembly, chromosome: 3	K00487	CYP73A	trans-cinnamate 4-monooxygenase	http://www.genome.jp/dbget-bin/www_bget?ko:K00487	Q43054	1394	1.53e-181	Trans-cinnamate 4-monooxygenase OS=Populus kitakamiensis OX=34292 GN=CYP73A16 PE=2 SV=1	PF00067	Cytochrome P450	--	--	GO:0016705//GO:0020037//GO:0005506//GO:0004497	oxidoreductase activity, acting on paired donors, with incorporation or reduction of molecular oxygen//heme binding//iron ion binding//monooxygenase activity	--	--	--	--	--	--
Cluster-16558.44374	PRDX6	Cluster-16558.44374_PRDX6	81.2716	8.81708	3.2057	0.00019028	0.0088025	1894	XP_048504157.1	XP_048504157	1013	6.23e-131	peroxidase 60-like [Beta vulgaris subsp. vulgaris]	XM_048648200.2	XM_048648200	387	0	PREDICTED: Beta vulgaris subsp. vulgaris peroxidase 60-like (LOC104900474), mRNA	K00430	E1.11.1.7	peroxidase	http://www.genome.jp/dbget-bin/www_bget?ko:K00430	Q43729	570	8.63e-67	Peroxidase 57 OS=Arabidopsis thaliana OX=3702 GN=PER57 PE=1 SV=1	PF00141	Peroxidase	GO:0006804//GO:0006979	obsolete peroxidase reaction//response to oxidative stress	GO:0004601//GO:0020037	peroxidase activity//heme binding	--	--	--	--	--	--
Cluster-16558.26338	4CL	Cluster-16558.26338_4CL	51.6394	4.27239	3.5828	0.0002999	0.012302	1971	XP_010677414.1	XP_010677414	2093	1.95e-290	4-coumarate--CoA ligase-like 6 [Beta vulgaris subsp. vulgaris] >KMT11406.1 hypothetical protein BVRB_5g107340 [Beta vulgaris subsp. vulgaris]	XM_010679112.4	XM_010679112	604	0	PREDICTED: Beta vulgaris subsp. vulgaris 4-coumarate--CoA ligase-like 6 (LOC104893057), mRNA	K01904	4CL	4-coumarate--CoA ligase	http://www.genome.jp/dbget-bin/www_bget?ko:K01904	Q84P24	1436	1.88e-192	4-coumarate--CoA ligase-like 6 OS=Arabidopsis thaliana OX=3702 GN=4CLL6 PE=1 SV=2	--	--	--	--	--	--	--	--	--	--	--	--
Cluster-16558.41681	PRDX6	Cluster-16558.41681_PRDX6	384.635	127.405	1.5928	0.00030614	0.012453	840	XP_057537152.1	XP_057537152	544	2.9e-65	peroxidase 3-like [Amaranthus tricolor]	XM_010698305.4	XM_010698305	175	2.18598e-84	PREDICTED: Beta vulgaris subsp. vulgaris peroxidase 3 (LOC104909106), mRNA	K00430	E1.11.1.7	peroxidase	http://www.genome.jp/dbget-bin/www_bget?ko:K00430	O23044	401	1.62e-45	Peroxidase 3 OS=Arabidopsis thaliana OX=3702 GN=PER3 PE=2 SV=1	PF00141//PF15339	Peroxidase//Acrosome formation-associated factor	GO:0060478//GO:0006979//GO:0007342//GO:0006804//GO:0006897	acrosomal vesicle exocytosis//response to oxidative stress//fusion of sperm to egg plasma membrane involved in single fertilization//obsolete peroxidase reaction//endocytosis	GO:0020037//GO:0004601	heme binding//peroxidase activity	GO:0005886	plasma membrane	--	--	--	--
Cluster-16558.35305	PRDX6	Cluster-16558.35305_PRDX6	1844.46	585.403	1.6558	0.0007972	0.025327	1951	XP_010681206.1	XP_010681206	1130	5.51e-148	peroxidase 12 [Beta vulgaris subsp. vulgaris] >KMT19591.1 hypothetical protein BVRB_1g012070 [Beta vulgaris subsp. vulgaris]	OX392556.1	OX392556	253	2.26828e-127	Beta vulgaris subsp. vulgaris genome assembly, chromosome: 1	K00430	E1.11.1.7	peroxidase	http://www.genome.jp/dbget-bin/www_bget?ko:K00430	Q96520	900	6.72e-115	Peroxidase 12 OS=Arabidopsis thaliana OX=3702 GN=PER12 PE=1 SV=1	PF00141	Peroxidase	GO:0006979//GO:0006804	response to oxidative stress//obsolete peroxidase reaction	GO:0020037//GO:0004601	heme binding//peroxidase activity	--	--	--	--	--	--
Cluster-16558.32922	PRDX6	Cluster-16558.32922_PRDX6	156.207	30.9077	2.3366	0.00098507	0.029125	1128	XP_021769299.1	XP_021769299	1255	1.42e-171	peroxidase P7-like [Chenopodium quinoa]	XM_021876903.1	XM_021876903	415	0	PREDICTED: Chenopodium quinoa peroxidase 4-like (LOC110699379), mRNA	K00430	E1.11.1.7	peroxidase	http://www.genome.jp/dbget-bin/www_bget?ko:K00430	A7NY33	1059	2.3e-143	Peroxidase 4 OS=Vitis vinifera OX=29760 GN=GSVIVT00023967001 PE=1 SV=1	PF00141	Peroxidase	GO:0006979//GO:0006804	response to oxidative stress//obsolete peroxidase reaction	GO:0020037//GO:0004601	heme binding//peroxidase activity	--	--	--	--	--	--
Cluster-16558.38303	PRDX6	Cluster-16558.38303_PRDX6	32.5701	4.42665	2.8835	0.0015379	0.04012	926	XP_021765958.1	XP_021765958	1052	5.08e-141	peroxidase 19-like [Chenopodium quinoa]	XM_021910266.1	XM_021910266	370	0	PREDICTED: Chenopodium quinoa peroxidase 19-like (LOC110730464), mRNA	K00430	E1.11.1.7	peroxidase	http://www.genome.jp/dbget-bin/www_bget?ko:K00430	O22959	781	6.25e-102	Peroxidase 19 OS=Arabidopsis thaliana OX=3702 GN=PER19 PE=2 SV=1	PF00141	Peroxidase	GO:0006804//GO:0006979	obsolete peroxidase reaction//response to oxidative stress	GO:0004601//GO:0020037	peroxidase activity//heme binding	--	--	--	--	--	--
Cluster-16558.21207	COMT	Cluster-16558.21207_COMT	79.6417	17.8407	2.157	0.0023139	0.05307	1392	XP_021759294.1	XP_021759294	1262	1.71e-170	caffeic acid 3-O-methyltransferase-like [Chenopodium quinoa]	XM_010684703.4	XM_010684703	223	7.63466e-111	PREDICTED: Beta vulgaris subsp. vulgaris caffeic acid 3-O-methyltransferase (LOC104897755), transcript variant X2, mRNA	K13066	COMT	caffeic acid 3-O-methyltransferase / acetylserotonin O-methyltransferase	http://www.genome.jp/dbget-bin/www_bget?ko:K13066	A0A3Q7I9E2	965	5.33e-127	Cathecol O-methyltransferase 1 OS=Solanum lycopersicum OX=4081 GN=CTOMT1 PE=1 SV=1	PF08241//PF06859//PF08100//PF00891//PF05891	Methyltransferase domain//Bicoid-interacting protein 3 (Bin3)//Dimerisation domain//O-methyltransferase domain//AdoMet dependent proline di-methyltransferase	GO:0006480	N-terminal protein amino acid methylation	GO:0008757//GO:0008168//GO:0046983//GO:0008171	S-adenosylmethionine-dependent methyltransferase activity//methyltransferase activity//protein dimerization activity//O-methyltransferase activity	--	--	--	--	--	--
Cluster-16558.40870	PRDX6	Cluster-16558.40870_PRDX6	163.871	40.6076	2.0128	0.0028287	0.060694	724	XP_057527301.1	XP_057527301	766	3.31e-99	peroxidase 66-like [Amaranthus tricolor]	XM_048641016.2	XM_048641016	245	2.28758e-123	PREDICTED: Beta vulgaris subsp. vulgaris peroxidase 66 (LOC104906405), transcript variant X1, mRNA	K00430	E1.11.1.7	peroxidase	http://www.genome.jp/dbget-bin/www_bget?ko:K00430	Q9LT91	645	9e-83	Peroxidase 66 OS=Arabidopsis thaliana OX=3702 GN=PER66 PE=2 SV=1	PF00141	Peroxidase	GO:0006804//GO:0006979	obsolete peroxidase reaction//response to oxidative stress	GO:0020037//GO:0004601	heme binding//peroxidase activity	--	--	--	--	--	--
Cluster-16558.11925	CCoAOMT	Cluster-16558.11925_CCoAOMT	13.8657	0	5.976	0.0050313	0.091431	849	XP_021744921.1	XP_021744921	1070	3.48e-146	flavonoid 3',5'-methyltransferase-like [Chenopodium quinoa]	XM_021890830.1	XM_021890830	367	0	PREDICTED: Chenopodium quinoa flavonoid 3',5'-methyltransferase-like (LOC110712374), mRNA	K00588	E2.1.1.104	caffeoyl-CoA O-methyltransferase	http://www.genome.jp/dbget-bin/www_bget?ko:K00588	C7AE94	758	1.91e-100	Flavonoid 3',5'-methyltransferase OS=Vitis vinifera OX=29760 GN=FAOMT PE=1 SV=1	PF01596//PF00036	O-methyltransferase//EF hand	--	--	GO:0005509//GO:0008171	calcium ion binding//O-methyltransferase activity	--	--	KOG1663	O-methyltransferase	--	--
Cluster-16558.35903	CCoAOMT	Cluster-16558.35903_CCoAOMT	533.149	261.068	1.0305	0.0050384	0.09153	2276	XP_021753326.1	XP_021753326	526	1.23e-58	caffeoyl-CoA O-methyltransferase 5-like [Chenopodium quinoa]	OX419216.1	OX419216	220	5.86601e-109	Chenopodium album genome assembly, chromosome: 9	K00588	E2.1.1.104	caffeoyl-CoA O-methyltransferase	http://www.genome.jp/dbget-bin/www_bget?ko:K00588	O65162	484	2.52e-54	Caffeoyl-CoA O-methyltransferase OS=Mesembryanthemum crystallinum OX=3544 PE=2 SV=1	PF01596	O-methyltransferase	--	--	GO:0008171	O-methyltransferase activity	--	--	KOG1663	O-methyltransferase	--	--
Cluster-16558.40380	CAD	Cluster-16558.40380_CAD	282.14	124.016	1.1856	0.0053101	0.095221	5123	XP_010666892.1	XP_010666892	2237	1.03e-297	berberine bridge enzyme-like 13 [Beta vulgaris subsp. vulgaris] >KMS95753.1 hypothetical protein BVRB_005260 [Beta vulgaris subsp. vulgaris]	OX596237.1	OX596237	1589	0	Salicornia ramosissima genome assembly, chromosome: 6	K22395	K22395	cinnamyl-alcohol dehydrogenase	http://www.genome.jp/dbget-bin/www_bget?ko:K22395	Q93ZA3	1640	6.07e-211	Monolignol oxidoreductase AtBBE-like 13 OS=Arabidopsis thaliana OX=3702 GN=At1g30760 PE=1 SV=1	PF19189//PF01565//PF17049//PF08031	Mtf2 family//FAD binding domain//ATPase expression protein 1//Berberine and berberine like	GO:0006417	regulation of translation	GO:0050660//GO:0016491//GO:0045182	flavin adenine dinucleotide binding//oxidoreductase activity//translation regulator activity	GO:0005739	mitochondrion	--	--	--	--
Cluster-16558.41539	COMT	Cluster-16558.41539_COMT	2005.11	841.693	1.2524	0.0064585	0.10867	1897	XP_021762818.1	XP_021762818	1781	1.03e-246	caffeic acid 3-O-methyltransferase-like [Chenopodium quinoa]	XM_021907126.1	XM_021907126	694	0	PREDICTED: Chenopodium quinoa caffeic acid 3-O-methyltransferase-like (LOC110727557), mRNA	K13066	COMT	caffeic acid 3-O-methyltransferase / acetylserotonin O-methyltransferase	http://www.genome.jp/dbget-bin/www_bget?ko:K13066	Q8GU25	1512	2e-207	Caffeic acid 3-O-methyltransferase OS=Rosa chinensis OX=74649 GN=COMT1 PE=2 SV=1	PF05891//PF00891//PF08100	AdoMet dependent proline di-methyltransferase//O-methyltransferase domain//Dimerisation domain	GO:0006480	N-terminal protein amino acid methylation	GO:0046983//GO:0008168//GO:0008171	protein dimerization activity//methyltransferase activity//O-methyltransferase activity	--	--	--	--	--	--
Cluster-16558.29137	CCoAOMT	Cluster-16558.29137_CCoAOMT	183.205	76.0412	1.268	0.0084268	0.12855	1260	XP_021752030.1	XP_021752030	1247	9.64e-171	caffeoyl-CoA O-methyltransferase 1 [Chenopodium quinoa]	XM_021896338.1	XM_021896338	474	0	PREDICTED: Chenopodium quinoa caffeoyl-CoA O-methyltransferase 1 (LOC110717594), mRNA	K00588	E2.1.1.104	caffeoyl-CoA O-methyltransferase	http://www.genome.jp/dbget-bin/www_bget?ko:K00588	Q8H9B6	1151	6.98e-158	Caffeoyl-CoA O-methyltransferase OS=Solanum tuberosum OX=4113 GN=CCOAOMT PE=2 SV=1	PF01596//PF07690	O-methyltransferase//Major Facilitator Superfamily	GO:0055085	transmembrane transport	GO:0022857//GO:0008171	transmembrane transporter activity//O-methyltransferase activity	--	--	KOG1663	O-methyltransferase	--	--
Cluster-16558.31959	PRDX6	Cluster-16558.31959_PRDX6	976.403	40.6588	4.5859	0.016245	0.19567	1412	XP_021859204.1	XP_021859204	1465	1.59e-201	peroxidase 40 [Spinacia oleracea] >KNA05674.1 hypothetical protein SOVF_188120 [Spinacia oleracea]	XM_048640643.2	XM_048640643	518	0	PREDICTED: Beta vulgaris subsp. vulgaris peroxidase 40 (LOC104888470), mRNA	K00430	E1.11.1.7	peroxidase	http://www.genome.jp/dbget-bin/www_bget?ko:K00430	O23474	987	1.37e-130	Peroxidase 40 OS=Arabidopsis thaliana OX=3702 GN=PER40 PE=2 SV=2	PF00141//PF07818	Peroxidase//HCNGP-like protein	GO:0006355//GO:0006979//GO:0006804	regulation of DNA-templated transcription//response to oxidative stress//obsolete peroxidase reaction	GO:0004601//GO:0020037	peroxidase activity//heme binding	--	--	--	--	--	--
Cluster-16558.20378	COMT	Cluster-16558.20378_COMT	19.618	2.43465	3.0195	0.019567	0.22079	1352	XP_021845927.2	XP_021845927	1375	5.42e-188	cathecol O-methyltransferase 1-like isoform X1 [Spinacia oleracea] >KNA19527.1 hypothetical protein SOVF_060850 [Spinacia oleracea]	XM_021990235.2	XM_021990235	386	0	PREDICTED: Spinacia oleracea cathecol O-methyltransferase 1-like (LOC110785731), transcript variant X1, mRNA	K13066	COMT	caffeic acid 3-O-methyltransferase / acetylserotonin O-methyltransferase	http://www.genome.jp/dbget-bin/www_bget?ko:K13066	A0A3Q7I9E2	958	3.9e-126	Cathecol O-methyltransferase 1 OS=Solanum lycopersicum OX=4081 GN=CTOMT1 PE=1 SV=1	PF05891//PF00891//PF08100	AdoMet dependent proline di-methyltransferase//O-methyltransferase domain//Dimerisation domain	GO:0006480	N-terminal protein amino acid methylation	GO:0046983//GO:0008168//GO:0008171	protein dimerization activity//methyltransferase activity//O-methyltransferase activity	--	--	--	--	--	--
Cluster-16558.45693	PRDX6	Cluster-16558.45693_PRDX6	85.8331	35.9263	1.2568	0.02285	0.24265	1161	KMT01977.1	KMT01977	412	2.4e-44	hypothetical protein BVRB_9g208860 [Beta vulgaris subsp. vulgaris]	OX596233.1	OX596233	121	3.18593e-54	Salicornia ramosissima genome assembly, chromosome: 2	K00430	E1.11.1.7	peroxidase	http://www.genome.jp/dbget-bin/www_bget?ko:K00430	A7NY33	260	3.74e-24	Peroxidase 4 OS=Vitis vinifera OX=29760 GN=GSVIVT00023967001 PE=1 SV=1	PF00141	Peroxidase	GO:0006804//GO:0006979	obsolete peroxidase reaction//response to oxidative stress	GO:0020037//GO:0004601	heme binding//peroxidase activity	--	--	--	--	--	--
Cluster-16558.39931	HCT	Cluster-16558.39931_HCT	1166.47	25.3275	5.5253	0.023325	0.24538	2355	XP_021754744.1	XP_021754744	1904	1.23e-261	spermidine hydroxycinnamoyl transferase-like [Chenopodium quinoa]	OX596236.1	OX596236	574	0	Salicornia ramosissima genome assembly, chromosome: 5	K13065	E2.3.1.133, HCT	shikimate O-hydroxycinnamoyltransferase	http://www.genome.jp/dbget-bin/www_bget?ko:K13065	O64470	1318	1.51e-174	Spermidine hydroxycinnamoyl transferase OS=Arabidopsis thaliana OX=3702 GN=SHT PE=1 SV=1	--	--	--	--	--	--	--	--	--	--	--	--
Cluster-16558.38768	PRDX6	Cluster-16558.38768_PRDX6	321.811	27.2436	3.5629	0.023485	0.24647	1345	XP_021759913.1	XP_021759913	1375	3.37e-188	peroxidase 9-like [Chenopodium quinoa]	XM_010674492.4	XM_010674492	438	0	PREDICTED: Beta vulgaris subsp. vulgaris peroxidase 9 (LOC104889296), mRNA	K00430	E1.11.1.7	peroxidase	http://www.genome.jp/dbget-bin/www_bget?ko:K00430	Q96512	1034	4.42e-138	Peroxidase 9 OS=Arabidopsis thaliana OX=3702 GN=PER9 PE=1 SV=1	PF00141	Peroxidase	GO:0006979//GO:0006804	response to oxidative stress//obsolete peroxidase reaction	GO:0004601//GO:0020037	peroxidase activity//heme binding	--	--	--	--	--	--
Cluster-16558.39067	CAD	Cluster-16558.39067_CAD	115.083	47.0271	1.2885	0.023752	0.2479	3441	XP_021725597.1	XP_021725597	2052	2.1e-277	berberine bridge enzyme-like 15 [Chenopodium quinoa]	XM_021912637.1	XM_021912637	602	0	PREDICTED: Chenopodium quinoa berberine bridge enzyme-like 15 (LOC110732668), mRNA	K22395	K22395	cinnamyl-alcohol dehydrogenase	http://www.genome.jp/dbget-bin/www_bget?ko:K22395	O64743	1494	3.86e-195	Monolignol oxidoreductase AtBBE-like 15 OS=Arabidopsis thaliana OX=3702 GN=MEE23 PE=1 SV=1	PF07952//PF01565//PF08031	Clostridium neurotoxin, Translocation domain//FAD binding domain//Berberine and berberine like	GO:0006886	intracellular protein transport	GO:0008320//GO:0050660//GO:0016491	protein transmembrane transporter activity//flavin adenine dinucleotide binding//oxidoreductase activity	--	--	--	--	--	--
Cluster-16558.41293	PRDX6	Cluster-16558.41293_PRDX6	241.351	112.515	1.1007	0.026212	0.26281	1322	XP_021852342.1	XP_021852342	1316	2.5e-179	peroxidase 12-like [Spinacia oleracea]	XM_021996650.2	XM_021996650	329	8.60426e-170	PREDICTED: Spinacia oleracea peroxidase 12-like (LOC110791880), mRNA	K00430	E1.11.1.7	peroxidase	http://www.genome.jp/dbget-bin/www_bget?ko:K00430	Q96520	997	2.09e-132	Peroxidase 12 OS=Arabidopsis thaliana OX=3702 GN=PER12 PE=1 SV=1	PF00141	Peroxidase	GO:0006979//GO:0006804	response to oxidative stress//obsolete peroxidase reaction	GO:0004601//GO:0020037	peroxidase activity//heme binding	--	--	--	--	--	--
Cluster-16558.12100	PRDX6	Cluster-16558.12100_PRDX6	36.5556	5.22631	2.808	0.026966	0.2678	1789	XP_010693448.2	XP_010693448	839	4.71e-106	peroxidase 66 [Beta vulgaris subsp. vulgaris]	OX392558.1	OX392558	458	0	Beta vulgaris subsp. vulgaris genome assembly, chromosome: 3	K00430	E1.11.1.7	peroxidase	http://www.genome.jp/dbget-bin/www_bget?ko:K00430	Q9LT91	604	5.49e-72	Peroxidase 66 OS=Arabidopsis thaliana OX=3702 GN=PER66 PE=2 SV=1	PF00141	Peroxidase	GO:0006979//GO:0006804	response to oxidative stress//obsolete peroxidase reaction	GO:0020037//GO:0004601	heme binding//peroxidase activity	--	--	--	--	--	--
Cluster-16558.42597	PRDX6	Cluster-16558.42597_PRDX6	302.543	111.776	1.4357	0.027882	0.27335	1485	XP_010681206.1	XP_010681206	1395	1.9e-190	peroxidase 12 [Beta vulgaris subsp. vulgaris] >KMT19591.1 hypothetical protein BVRB_1g012070 [Beta vulgaris subsp. vulgaris]	Y10464.1	Y10464	321	2.71443e-165	S.oleracea mRNA for peroxidase, clone PC42	K00430	E1.11.1.7	peroxidase	http://www.genome.jp/dbget-bin/www_bget?ko:K00430	Q96520	1050	1.3e-139	Peroxidase 12 OS=Arabidopsis thaliana OX=3702 GN=PER12 PE=1 SV=1	PF00141	Peroxidase	GO:0006979//GO:0006804	response to oxidative stress//obsolete peroxidase reaction	GO:0004601//GO:0020037	peroxidase activity//heme binding	--	--	--	--	--	--
Cluster-16558.29909	PRDX6	Cluster-16558.29909_PRDX6	157.432	74.1182	1.0855	0.028398	0.2766	1412	XP_010695657.2	XP_010695657	1431	1.17e-196	peroxidase P7 [Beta vulgaris subsp. vulgaris]	XM_057667316.1	XM_057667316	437	0	PREDICTED: Amaranthus tricolor peroxidase P7-like (LOC130803129), mRNA	K00430	E1.11.1.7	peroxidase	http://www.genome.jp/dbget-bin/www_bget?ko:K00430	A7NY33	887	7.06e-116	Peroxidase 4 OS=Vitis vinifera OX=29760 GN=GSVIVT00023967001 PE=1 SV=1	PF00141	Peroxidase	GO:0006804//GO:0006979	obsolete peroxidase reaction//response to oxidative stress	GO:0020037//GO:0004601	heme binding//peroxidase activity	--	--	--	--	--	--
Cluster-16558.45640	CCoAOMT	Cluster-16558.45640_CCoAOMT	55.5487	16.1327	1.7816	0.030687	0.28939	2547	XP_010696378.1	XP_010696378	193	5.46e-13	flavonoid 3',5'-methyltransferase [Beta vulgaris subsp. vulgaris]	OX596239.1	OX596239	62	4.46082e-21	Salicornia ramosissima genome assembly, chromosome: 8	K00588	E2.1.1.104	caffeoyl-CoA O-methyltransferase	http://www.genome.jp/dbget-bin/www_bget?ko:K00588	--	--	--	--	--	--	--	--	--	--	--	--	--	--	--	--
Cluster-16558.18917	PRDX6	Cluster-16558.18917_PRDX6	21.6506	3.61135	2.5863	0.036732	0.32168	1471	KNA19057.1	KNA19057	896	4.05e-115	hypothetical protein SOVF_065170 [Spinacia oleracea]	XM_021862382.1	XM_021862382	321	2.68822e-165	PREDICTED: Chenopodium quinoa peroxidase 72-like (LOC110685847), mRNA	K00430	E1.11.1.7	peroxidase	http://www.genome.jp/dbget-bin/www_bget?ko:K00430	Q9FJZ9	749	1.31e-94	Peroxidase 72 OS=Arabidopsis thaliana OX=3702 GN=PER72 PE=1 SV=1	PF00141	Peroxidase	GO:0006804//GO:0006979	obsolete peroxidase reaction//response to oxidative stress	GO:0004601//GO:0020037	peroxidase activity//heme binding	--	--	--	--	--	--
Cluster-16558.3260	PRDX6	Cluster-16558.3260_PRDX6	7.18056	0	5.027	0.037383	0.32535	1201	XP_021837658.1	XP_021837658	1228	4.17e-167	peroxidase 29-like isoform X1 [Spinacia oleracea] >KNA19919.1 hypothetical protein SOVF_056970 [Spinacia oleracea]	XM_021981966.2	XM_021981966	412	0	PREDICTED: Spinacia oleracea peroxidase 29-like (LOC110777365), transcript variant X1, mRNA	K00430	E1.11.1.7	peroxidase	http://www.genome.jp/dbget-bin/www_bget?ko:K00430	Q9LSP0	777	4.82e-100	Peroxidase 29 OS=Arabidopsis thaliana OX=3702 GN=PER29 PE=2 SV=2	PF00141	Peroxidase	GO:0006804//GO:0006979	obsolete peroxidase reaction//response to oxidative stress	GO:0004601//GO:0020037	peroxidase activity//heme binding	--	--	--	--	--	--
Cluster-16558.46526	CAD	Cluster-16558.46526_CAD	34.5995	6.49595	2.402	0.040651	0.34173	635	XP_021761637.1	XP_021761637	611	8.99e-74	berberine bridge enzyme-like 15 [Chenopodium quinoa]	XM_056830307.1	XM_056830307	159	1.27802e-75	PREDICTED: Spinacia oleracea putative pentatricopeptide repeat-containing protein At1g74580 (LOC110799301), transcript variant X2, mRNA	K22395	K22395	cinnamyl-alcohol dehydrogenase	http://www.genome.jp/dbget-bin/www_bget?ko:K22395	F1BVB7	286	1.85e-28	Tetrahydroberberine oxidase OS=Argemone mexicana OX=54796 PE=1 SV=1	PF01565	FAD binding domain	--	--	GO:0050660	flavin adenine dinucleotide binding	--	--	--	--	--	--
Cluster-16558.53423	CYP98A, C3'H	Cluster-16558.53423_CYP98A, C3'H	11.0489	1.15611	3.2348	0.043571	0.35757	932	XP_021748942.1	XP_021748942	203	4.65e-15	cytochrome P450 98A2-like [Chenopodium quinoa]	OX596236.1	OX596236	89	1.56216e-36	Salicornia ramosissima genome assembly, chromosome: 5	K09754	CYP98A, C3'H	5-O-(4-coumaroyl)-D-quinate 3'-monooxygenase	http://www.genome.jp/dbget-bin/www_bget?ko:K09754	O48922	139	3.24e-08	Cytochrome P450 98A2 OS=Glycine max OX=3847 GN=CYP98A2 PE=2 SV=1	--	--	--	--	--	--	--	--	--	--	--	--
Cluster-16558.31992	CAD	Cluster-16558.31992_CAD	377.826	160.986	1.232	0.044024	0.35988	1676	XP_021771065.1	XP_021771065	1758	1.99e-244	probable cinnamyl alcohol dehydrogenase 6 isoform X1 [Chenopodium quinoa]	XM_021981022.2	XM_021981022	596	0	PREDICTED: Spinacia oleracea probable cinnamyl alcohol dehydrogenase 6 (LOC110776457), transcript variant X1, mRNA	K00083	CAD	cinnamyl-alcohol dehydrogenase	http://www.genome.jp/dbget-bin/www_bget?ko:K00083	Q7XWU3	1421	7.71e-195	Probable cinnamyl alcohol dehydrogenase 6 OS=Oryza sativa subsp. japonica OX=39947 GN=CAD6 PE=2 SV=2	PF02826//PF03446//PF02254//PF02737	D-isomer specific 2-hydroxyacid dehydrogenase, NAD binding domain//NAD binding domain of 6-phosphogluconate dehydrogenase//TrkA-N domain//3-hydroxyacyl-CoA dehydrogenase, NAD binding domain	GO:0006813//GO:0006631	potassium ion transport//fatty acid metabolic process	GO:0070403//GO:0051287//GO:0050661	NAD+ binding//NAD binding//NADP binding	--	--	--	--	--	--
Cluster-16558.41990	COMT	Cluster-16558.41990_COMT	277.811	127.348	1.1265	0.045687	0.36831	1106	XP_010688057.2	XP_010688057	560	6.76e-66	caffeic acid 3-O-methyltransferase [Beta vulgaris subsp. vulgaris]	OX419214.1	OX419214	144	4.96429e-67	Chenopodium album genome assembly, chromosome: 7	K13066	COMT	caffeic acid 3-O-methyltransferase / acetylserotonin O-methyltransferase	http://www.genome.jp/dbget-bin/www_bget?ko:K13066	Q9FQY8	272	1.11e-25	Caffeic acid 3-O-methyltransferase OS=Capsicum annuum OX=4072 GN=COMT PE=2 SV=2	PF04611//PF08100	Mating type protein A alpha Y mating type dependent binding region//Dimerisation domain	GO:0019953//GO:0006355	sexual reproduction//regulation of DNA-templated transcription	GO:0046983	protein dimerization activity	--	--	--	--	--	--

## Sheet: S6
Table S6 DEGs involved in biosynthesis of flavonoid
gene_id	gene ID and name	YN1_readcount	YN0_readcount	log2FoldChange	pvalue	padj	Gene Length	NR GI	NR ID	NR Score	NR Evalue	NR Description	NT GI	NT ID	NT Score	NT Evalue	NT Description	KO ID	KO Name	KO Description	Http Link	Swissprot ID	Swissprot Score	Swissprot Evalue	Swissprot Description	PFAM ID	PFAM description	Gene Ontology Biological Pathway	BP Description	Gene Ontology Molecular Function	MF Description	Gene Ontology Cellular Component	CC Description	KOG ID	KOG Description	Subfamily	Family
Cluster-16558.36200	CHS	336.547	26.9439	3.6428	1.641e-05	0.017061	1409	XP_021762432.1	XP_021762432	1643	6.25e-228	chalcone synthase-like [Chenopodium quinoa]	OX596240.1	OX596240	510	0	Salicornia ramosissima genome assembly, chromosome: 9	K00660	CHS	chalcone synthase	http://www.genome.jp/dbget-bin/www_bget?ko:K00660	Q9LKP7	1600	5.52e-223	Chalcone synthase OS=Dianthus monspessulanus OX=129769 GN=CHS PE=2 SV=1	PF08392//PF08545	FAE1/Type III polyketide synthase-like protein//3-Oxoacyl-[acyl-carrier-protein (ACP)] synthase III	GO:0006633//GO:0042967	fatty acid biosynthetic process//obsolete acyl-carrier-protein biosynthetic process	GO:0004315//GO:0016747	3-oxoacyl-[acyl-carrier-protein] synthase activity//acyltransferase activity, transferring groups other than amino-acyl groups	GO:0016020//GO:0005835	membrane//fatty acid synthase complex	--	--	--	--
Cluster-16558.30762	F3H	200.653	43.9464	2.1898	0.0010851	0.26323	685	KMT09612.1	KMT09612	1147	6.43e-157	hypothetical protein BVRB_6g130650 [Beta vulgaris subsp. vulgaris]	XM_021871864.1	XM_021871864	375	0	PREDICTED: Chenopodium quinoa naringenin,2-oxoglutarate 3-dioxygenase-like (LOC110694697), mRNA	K00475	F3H	naringenin 3-dioxygenase	http://www.genome.jp/dbget-bin/www_bget?ko:K00475	Q7XZQ7	1087	2.04e-149	Flavanone 3-dioxygenase OS=Petroselinum crispum OX=4043 GN=FHT PE=1 SV=1	--	--	--	--	--	--	--	--	--	--	--	--
Cluster-16558.18732	ANS	103.029	10.2429	3.3306	0.0025358	0.40233	693	UWL52320.1	UWL52320	674	6.41e-88	anthocyanidin synthase, partial [Nepenthes ventricosa x Nepenthes alata]	XM_021898160.1	XM_021898160	185	4.93433e-90	PREDICTED: Chenopodium quinoa leucoanthocyanidin dioxygenase-like (LOC110719267), mRNA	K05277	ANS	anthocyanidin synthase	http://www.genome.jp/dbget-bin/www_bget?ko:K05277	P51093	655	6.48e-84	Leucoanthocyanidin dioxygenase OS=Vitis vinifera OX=29760 PE=2 SV=1	PF10597	U5-snRNA binding site 2 of PrP8	--	--	GO:0030623	U5 snRNA binding	--	--	--	--	--	--
Cluster-16558.37546	CHS	774.306	216.217	1.8407	0.006859	0.62669	1701	XP_021835131.1	XP_021835131	1649	3.19e-227	chalcone synthase [Spinacia oleracea] >KNA15371.1 hypothetical protein SOVF_098800 [Spinacia oleracea]	OX596240.1	OX596240	622	0	Salicornia ramosissima genome assembly, chromosome: 9	K00660	CHS	chalcone synthase	http://www.genome.jp/dbget-bin/www_bget?ko:K00660	Q9LKP7	1578	4.78e-218	Chalcone synthase OS=Dianthus monspessulanus OX=129769 GN=CHS PE=2 SV=1	PF08392//PF08545	FAE1/Type III polyketide synthase-like protein//3-Oxoacyl-[acyl-carrier-protein (ACP)] synthase III	GO:0042967//GO:0006633	obsolete acyl-carrier-protein biosynthetic process//fatty acid biosynthetic process	GO:0016747//GO:0004315	acyltransferase activity, transferring groups other than amino-acyl groups//3-oxoacyl-[acyl-carrier-protein] synthase activity	GO:0005835//GO:0016020	fatty acid synthase complex//membrane	--	--	--	--
Cluster-16558.39982	FLS	372.92	61.3804	2.6032	0.01377	0.82867	1513	KMT19996.1	KMT19996	1472	4.38e-202	hypothetical protein BVRB_1g000190 [Beta vulgaris subsp. vulgaris]	XM_010688817.4	XM_010688817	382	0	PREDICTED: Beta vulgaris subsp. vulgaris flavonol synthase/flavanone 3-hydroxylase (LOC104901038), mRNA	K05278	FLS	flavonol synthase	http://www.genome.jp/dbget-bin/www_bget?ko:K05278	Q9ZWQ9	1187	1.4e-160	Flavonol synthase/flavanone 3-hydroxylase OS=Citrus unshiu OX=55188 GN=FLS PE=1 SV=1	--	--	--	--	--	--	--	--	--	--	--	--
Cluster-16558.47799	CYP98A, C3'H	43.2383	2.19146	4.3031	0.018063	0.91843	1101	XP_021749196.1	XP_021749196	945	4.88e-122	cytochrome P450 98A2-like [Chenopodium quinoa]	--	--	--	--	--	K09754	CYP98A, C3'H	5-O-(4-coumaroyl)-D-quinate 3'-monooxygenase	http://www.genome.jp/dbget-bin/www_bget?ko:K09754	A0A2H5AIX6	758	2.01e-95	p-coumarate 3-hydroxylase OS=Narcissus pseudonarcissus OX=39639 GN=C3H PE=2 SV=1	PF00067	Cytochrome P450	--	--	GO:0016705//GO:0004497//GO:0005506//GO:0020037	oxidoreductase activity, acting on paired donors, with incorporation or reduction of molecular oxygen//monooxygenase activity//iron ion binding//heme binding	--	--	--	--	--	--
Cluster-16558.33508	CHI	230.572	106.515	1.114	0.018306	0.92452	1712	KMT17553.1	KMT17553	834	5.44e-106	hypothetical protein BVRB_2g036940 [Beta vulgaris subsp. vulgaris]	XM_021900156.1	XM_021900156	241	9.30247e-121	PREDICTED: Chenopodium quinoa chalcone--flavonone isomerase-like (LOC110721033), transcript variant X1, mRNA	K01859	E5.5.1.6	chalcone isomerase	http://www.genome.jp/dbget-bin/www_bget?ko:K01859	Q45QI7	708	5.39e-89	Chalcone--flavanone isomerase OS=Camellia sinensis OX=4442 GN=CHI PE=2 SV=2	--	--	--	--	--	--	--	--	--	--	--	--
Cluster-16558.53423	CYP98A, C3'H	13.585	1.06432	3.6589	0.02926	0.96118	932	XP_021748942.1	XP_021748942	203	4.65e-15	cytochrome P450 98A2-like [Chenopodium quinoa]	OX596236.1	OX596236	89	1.56216e-36	Salicornia ramosissima genome assembly, chromosome: 5	K09754	CYP98A, C3'H	5-O-(4-coumaroyl)-D-quinate 3'-monooxygenase	http://www.genome.jp/dbget-bin/www_bget?ko:K09754	O48922	139	3.24e-08	Cytochrome P450 98A2 OS=Glycine max OX=3847 GN=CYP98A2 PE=2 SV=1	--	--	--	--	--	--	--	--	--	--	--	--
gene_id	gene ID and name	YN3_readcount	YN0_readcount	log2FoldChange	pvalue	padj	Gene Length	NR GI	NR ID	NR Score	NR Evalue	NR Description	NT GI	NT ID	NT Score	NT Evalue	NT Description	KO ID	KO Name	KO Description	Http Link	Swissprot ID	Swissprot Score	Swissprot Evalue	Swissprot Description	PFAM ID	PFAM description	Gene Ontology Biological Pathway	BP Description	Gene Ontology Molecular Function	MF Description	Gene Ontology Cellular Component	CC Description	KOG ID	KOG Description	Subfamily	Family
Cluster-16558.36200	CHS	1147.67	29.5351	5.2804	2.4797e-50	4.2405e-46	1409	XP_021762432.1	XP_021762432	1643	6.25e-228	chalcone synthase-like [Chenopodium quinoa]	OX596240.1	OX596240	510	0	Salicornia ramosissima genome assembly, chromosome: 9	K00660	CHS	chalcone synthase	http://www.genome.jp/dbget-bin/www_bget?ko:K00660	Q9LKP7	1600	5.52e-223	Chalcone synthase OS=Dianthus monspessulanus OX=129769 GN=CHS PE=2 SV=1	PF08392//PF08545	FAE1/Type III polyketide synthase-like protein//3-Oxoacyl-[acyl-carrier-protein (ACP)] synthase III	GO:0006633//GO:0042967	fatty acid biosynthetic process//obsolete acyl-carrier-protein biosynthetic process	GO:0004315//GO:0016747	3-oxoacyl-[acyl-carrier-protein] synthase activity//acyltransferase activity, transferring groups other than amino-acyl groups	GO:0016020//GO:0005835	membrane//fatty acid synthase complex	--	--	--	--
Cluster-16558.47799	CYP98A, C3'H	301.375	2.41214	6.9721	2.0782e-17	3.524e-14	1101	XP_021749196.1	XP_021749196	945	4.88e-122	cytochrome P450 98A2-like [Chenopodium quinoa]	--	--	--	--	--	K09754	CYP98A, C3'H	5-O-(4-coumaroyl)-D-quinate 3'-monooxygenase	http://www.genome.jp/dbget-bin/www_bget?ko:K09754	A0A2H5AIX6	758	2.01e-95	p-coumarate 3-hydroxylase OS=Narcissus pseudonarcissus OX=39639 GN=C3H PE=2 SV=1	PF00067	Cytochrome P450	--	--	GO:0016705//GO:0004497//GO:0005506//GO:0020037	oxidoreductase activity, acting on paired donors, with incorporation or reduction of molecular oxygen//monooxygenase activity//iron ion binding//heme binding	--	--	--	--	--	--
Cluster-16558.45707	CYP98A, C3'H	157.06	0.804048	7.6193	5.1741e-11	2.6996e-08	1539	XP_021749196.1	XP_021749196	803	1.34e-98	cytochrome P450 98A2-like [Chenopodium quinoa]	XM_021899059.1	XM_021899059	269	2.2709e-136	PREDICTED: Chenopodium quinoa cytochrome P450 98A2-like (LOC110720052), mRNA	K09754	CYP98A, C3'H	5-O-(4-coumaroyl)-D-quinate 3'-monooxygenase	http://www.genome.jp/dbget-bin/www_bget?ko:K09754	O48922	637	1.67e-75	Cytochrome P450 98A2 OS=Glycine max OX=3847 GN=CYP98A2 PE=2 SV=1	PF00067	Cytochrome P450	--	--	GO:0005506//GO:0004497//GO:0020037//GO:0016705	iron ion binding//monooxygenase activity//heme binding//oxidoreductase activity, acting on paired donors, with incorporation or reduction of molecular oxygen	--	--	--	--	--	--
Cluster-16558.39982	FLS	698.537	67.4566	3.3729	1.1579e-09	4.2453e-07	1513	KMT19996.1	KMT19996	1472	4.38e-202	hypothetical protein BVRB_1g000190 [Beta vulgaris subsp. vulgaris]	XM_010688817.4	XM_010688817	382	0	PREDICTED: Beta vulgaris subsp. vulgaris flavonol synthase/flavanone 3-hydroxylase (LOC104901038), mRNA	K05278	FLS	flavonol synthase	http://www.genome.jp/dbget-bin/www_bget?ko:K05278	Q9ZWQ9	1187	1.4e-160	Flavonol synthase/flavanone 3-hydroxylase OS=Citrus unshiu OX=55188 GN=FLS PE=1 SV=1	--	--	--	--	--	--	--	--	--	--	--	--
Cluster-16558.35740	HCT	1375.74	262.849	2.3872	1.105e-06	0.00015615	1719	XP_010673872.1	XP_010673872	2022	7.52e-283	acyltransferase GLAUCE [Beta vulgaris subsp. vulgaris]	XM_021878637.1	XM_021878637	653	0	PREDICTED: Chenopodium quinoa omega-hydroxypalmitate O-feruloyl transferase-like (LOC110701052), mRNA	K13065	E2.3.1.133, HCT	shikimate O-hydroxycinnamoyltransferase	http://www.genome.jp/dbget-bin/www_bget?ko:K13065	O80816	1398	1.03e-189	Acyltransferase GLAUCE OS=Arabidopsis thaliana OX=3702 GN=GLC PE=2 SV=1	PF07194	P2 response regulator binding domain	GO:0000160//GO:0016310	phosphorelay signal transduction system//phosphorylation	GO:0000155//GO:0004673	phosphorelay sensor kinase activity//protein histidine kinase activity	GO:0009365	protein histidine kinase complex	--	--	--	--
Cluster-16558.30762	F3H	273.941	47.9736	2.5113	1.6359e-06	0.00021498	685	KMT09612.1	KMT09612	1147	6.43e-157	hypothetical protein BVRB_6g130650 [Beta vulgaris subsp. vulgaris]	XM_021871864.1	XM_021871864	375	0	PREDICTED: Chenopodium quinoa naringenin,2-oxoglutarate 3-dioxygenase-like (LOC110694697), mRNA	K00475	F3H	naringenin 3-dioxygenase	http://www.genome.jp/dbget-bin/www_bget?ko:K00475	Q7XZQ7	1087	2.04e-149	Flavanone 3-dioxygenase OS=Petroselinum crispum OX=4043 GN=FHT PE=1 SV=1	--	--	--	--	--	--	--	--	--	--	--	--
Cluster-16558.33508	CHI	491.409	116.733	2.0737	9.8425e-06	0.00091028	1712	KMT17553.1	KMT17553	834	5.44e-106	hypothetical protein BVRB_2g036940 [Beta vulgaris subsp. vulgaris]	XM_021900156.1	XM_021900156	241	9.30247e-121	PREDICTED: Chenopodium quinoa chalcone--flavonone isomerase-like (LOC110721033), transcript variant X1, mRNA	K01859	E5.5.1.6	chalcone isomerase	http://www.genome.jp/dbget-bin/www_bget?ko:K01859	Q45QI7	708	5.39e-89	Chalcone--flavanone isomerase OS=Camellia sinensis OX=4442 GN=CHI PE=2 SV=2	--	--	--	--	--	--	--	--	--	--	--	--
Cluster-16558.29615	CHI	697.266	200.426	1.7996	0.00013109	0.0067375	959	XP_021758232.1	XP_021758232	938	4.73e-126	probable chalcone--flavonone isomerase 3 [Chenopodium quinoa]	XM_021882243.1	XM_021882243	415	0	PREDICTED: Chenopodium quinoa probable chalcone--flavonone isomerase 3 (LOC110704458), mRNA	K01859	E5.5.1.6	chalcone isomerase	http://www.genome.jp/dbget-bin/www_bget?ko:K01859	A0A2U7XUE3	661	1.47e-85	Chalcone isomerase-like protein 2 OS=Humulus lupulus OX=3486 GN=CHIL2 PE=1 SV=1	--	--	--	--	--	--	--	--	--	--	--	--
Cluster-16558.31393	CYP73A, C4H	1891.55	721.756	1.39	0.00018576	0.0086522	3203	KNA07391.1	KNA07391	1469	1.34e-193	hypothetical protein SOVF_172100 [Spinacia oleracea]	OX596234.1	OX596234	475	0	Salicornia ramosissima genome assembly, chromosome: 3	K00487	CYP73A	trans-cinnamate 4-monooxygenase	http://www.genome.jp/dbget-bin/www_bget?ko:K00487	Q43054	1394	1.53e-181	Trans-cinnamate 4-monooxygenase OS=Populus kitakamiensis OX=34292 GN=CYP73A16 PE=2 SV=1	PF00067	Cytochrome P450	--	--	GO:0016705//GO:0020037//GO:0005506//GO:0004497	oxidoreductase activity, acting on paired donors, with incorporation or reduction of molecular oxygen//heme binding//iron ion binding//monooxygenase activity	--	--	--	--	--	--
Cluster-16558.27984	F3H	130.018	27.6841	2.23	0.00023075	0.010139	386	AEF30420.1	AEF30420	339	1.35e-36	flavones 3-hydroxylase [Fagopyrum tataricum]	OX596232.1	OX596232	82	4.78136e-33	Salicornia ramosissima genome assembly, chromosome: 1	K00475	F3H	naringenin 3-dioxygenase	http://www.genome.jp/dbget-bin/www_bget?ko:K00475	Q7XZQ7	328	1.46e-36	Flavanone 3-dioxygenase OS=Petroselinum crispum OX=4043 GN=FHT PE=1 SV=1	--	--	--	--	--	--	--	--	--	--	--	--
Cluster-16558.45104	F3H	138.767	39.9167	1.7993	0.0043135	0.082155	507	KMT09612.1	KMT09612	598	1.2e-74	hypothetical protein BVRB_6g130650 [Beta vulgaris subsp. vulgaris]	XM_021871864.1	XM_021871864	249	9.3713e-126	PREDICTED: Chenopodium quinoa naringenin,2-oxoglutarate 3-dioxygenase-like (LOC110694697), mRNA	K00475	F3H	naringenin 3-dioxygenase	http://www.genome.jp/dbget-bin/www_bget?ko:K00475	P41090	546	1.77e-68	Naringenin,2-oxoglutarate 3-dioxygenase OS=Vitis vinifera OX=29760 GN=F3H PE=2 SV=1	--	--	--	--	--	--	--	--	--	--	--	--
Cluster-16558.37546	CHS	716.191	238.34	1.5881	0.0050265	0.091374	1701	XP_021835131.1	XP_021835131	1649	3.19e-227	chalcone synthase [Spinacia oleracea] >KNA15371.1 hypothetical protein SOVF_098800 [Spinacia oleracea]	OX596240.1	OX596240	622	0	Salicornia ramosissima genome assembly, chromosome: 9	K00660	CHS	chalcone synthase	http://www.genome.jp/dbget-bin/www_bget?ko:K00660	Q9LKP7	1578	4.78e-218	Chalcone synthase OS=Dianthus monspessulanus OX=129769 GN=CHS PE=2 SV=1	PF08392//PF08545	FAE1/Type III polyketide synthase-like protein//3-Oxoacyl-[acyl-carrier-protein (ACP)] synthase III	GO:0042967//GO:0006633	obsolete acyl-carrier-protein biosynthetic process//fatty acid biosynthetic process	GO:0016747//GO:0004315	acyltransferase activity, transferring groups other than amino-acyl groups//3-oxoacyl-[acyl-carrier-protein] synthase activity	GO:0005835//GO:0016020	fatty acid synthase complex//membrane	--	--	--	--
Cluster-16558.11925	CCoAOMT	13.8657	0	5.976	0.0050313	0.091431	849	XP_021744921.1	XP_021744921	1070	3.48e-146	flavonoid 3',5'-methyltransferase-like [Chenopodium quinoa]	XM_021890830.1	XM_021890830	367	0	PREDICTED: Chenopodium quinoa flavonoid 3',5'-methyltransferase-like (LOC110712374), mRNA	K00588	E2.1.1.104	caffeoyl-CoA O-methyltransferase	http://www.genome.jp/dbget-bin/www_bget?ko:K00588	C7AE94	758	1.91e-100	Flavonoid 3',5'-methyltransferase OS=Vitis vinifera OX=29760 GN=FAOMT PE=1 SV=1	PF01596//PF00036	O-methyltransferase//EF hand	--	--	GO:0005509//GO:0008171	calcium ion binding//O-methyltransferase activity	--	--	KOG1663	O-methyltransferase	--	--
Cluster-16558.35903	CCoAOMT	533.149	261.068	1.0305	0.0050384	0.09153	2276	XP_021753326.1	XP_021753326	526	1.23e-58	caffeoyl-CoA O-methyltransferase 5-like [Chenopodium quinoa]	OX419216.1	OX419216	220	5.86601e-109	Chenopodium album genome assembly, chromosome: 9	K00588	E2.1.1.104	caffeoyl-CoA O-methyltransferase	http://www.genome.jp/dbget-bin/www_bget?ko:K00588	O65162	484	2.52e-54	Caffeoyl-CoA O-methyltransferase OS=Mesembryanthemum crystallinum OX=3544 PE=2 SV=1	PF01596	O-methyltransferase	--	--	GO:0008171	O-methyltransferase activity	--	--	KOG1663	O-methyltransferase	--	--
Cluster-16558.29137	CCoAOMT	183.205	76.0412	1.268	0.0084268	0.12855	1260	XP_021752030.1	XP_021752030	1247	9.64e-171	caffeoyl-CoA O-methyltransferase 1 [Chenopodium quinoa]	XM_021896338.1	XM_021896338	474	0	PREDICTED: Chenopodium quinoa caffeoyl-CoA O-methyltransferase 1 (LOC110717594), mRNA	K00588	E2.1.1.104	caffeoyl-CoA O-methyltransferase	http://www.genome.jp/dbget-bin/www_bget?ko:K00588	Q8H9B6	1151	6.98e-158	Caffeoyl-CoA O-methyltransferase OS=Solanum tuberosum OX=4113 GN=CCOAOMT PE=2 SV=1	PF01596//PF07690	O-methyltransferase//Major Facilitator Superfamily	GO:0055085	transmembrane transport	GO:0022857//GO:0008171	transmembrane transporter activity//O-methyltransferase activity	--	--	KOG1663	O-methyltransferase	--	--
Cluster-16558.30163	F3H	669.998	306.392	1.1294	0.010313	0.14687	1000	KMT09612.1	KMT09612	1195	2.16e-162	hypothetical protein BVRB_6g130650 [Beta vulgaris subsp. vulgaris]	XM_021871864.1	XM_021871864	405	0	PREDICTED: Chenopodium quinoa naringenin,2-oxoglutarate 3-dioxygenase-like (LOC110694697), mRNA	K00475	F3H	naringenin 3-dioxygenase	http://www.genome.jp/dbget-bin/www_bget?ko:K00475	Q06942	1103	4.25e-150	Naringenin,2-oxoglutarate 3-dioxygenase OS=Malus domestica OX=3750 PE=2 SV=1	--	--	--	--	--	--	--	--	--	--	--	--
Cluster-16558.39931	HCT	1166.47	25.3275	5.5253	0.023325	0.24538	2355	XP_021754744.1	XP_021754744	1904	1.23e-261	spermidine hydroxycinnamoyl transferase-like [Chenopodium quinoa]	OX596236.1	OX596236	574	0	Salicornia ramosissima genome assembly, chromosome: 5	K13065	E2.3.1.133, HCT	shikimate O-hydroxycinnamoyltransferase	http://www.genome.jp/dbget-bin/www_bget?ko:K13065	O64470	1318	1.51e-174	Spermidine hydroxycinnamoyl transferase OS=Arabidopsis thaliana OX=3702 GN=SHT PE=1 SV=1	--	--	--	--	--	--	--	--	--	--	--	--
Cluster-16558.45640	CCoAOMT	55.5487	16.1327	1.7816	0.030687	0.28939	2547	XP_010696378.1	XP_010696378	193	5.46e-13	flavonoid 3',5'-methyltransferase [Beta vulgaris subsp. vulgaris]	OX596239.1	OX596239	62	4.46082e-21	Salicornia ramosissima genome assembly, chromosome: 8	K00588	E2.1.1.104	caffeoyl-CoA O-methyltransferase	http://www.genome.jp/dbget-bin/www_bget?ko:K00588	--	--	--	--	--	--	--	--	--	--	--	--	--	--	--	--
Cluster-16558.53423	CYP98A, C3'H	11.0489	1.15611	3.2348	0.043571	0.35757	932	XP_021748942.1	XP_021748942	203	4.65e-15	cytochrome P450 98A2-like [Chenopodium quinoa]	OX596236.1	OX596236	89	1.56216e-36	Salicornia ramosissima genome assembly, chromosome: 5	K09754	CYP98A, C3'H	5-O-(4-coumaroyl)-D-quinate 3'-monooxygenase	http://www.genome.jp/dbget-bin/www_bget?ko:K09754	O48922	139	3.24e-08	Cytochrome P450 98A2 OS=Glycine max OX=3847 GN=CYP98A2 PE=2 SV=1	--	--	--	--	--	--	--	--	--	--	--	--

## Sheet:  S7
Table S7 DEGs involved in biosynthesis of anthocyanin
gene_id	gene name	YN3_readcount	YN0_readcount	log2FoldChange	pvalue	padj	Gene Length	NR GI	NR ID	NR Score	NR Evalue	NR Description	NT GI	NT ID	NT Score	NT Evalue	NT Description	KO ID	KO Name	KO Description	Http Link	Swissprot ID	Swissprot Score	Swissprot Evalue	Swissprot Description	PFAM ID	PFAM description	Gene Ontology Biological Pathway	BP Description	Gene Ontology Molecular Function	MF Description	Gene Ontology Cellular Component	CC Description	KOG ID	KOG Description	Subfamily	Family
Cluster-16558.43262	BZ1	258.476	52.0904	2.3091	0.00035796	0.013984	1437	XP_021747152.1	XP_021747152	1283	4.86e-173	anthocyanidin 3-O-glucosyltransferase 7-like [Chenopodium quinoa]	OX419231.1	OX419231	84	1.46768e-33	Chenopodium album genome assembly, chromosome: 24	K12930	BZ1	anthocyanidin 3-O-glucosyltransferase	http://www.genome.jp/dbget-bin/www_bget?ko:K12930	A0A2R6P624	924	2.17e-119	Flavonol 3-O-glucosyltransferase F3GT2 OS=Actinidia chinensis var. chinensis OX=1590841 GN=F3GT2 PE=1 SV=1	PF00201//PF08194	UDP-glucoronosyl and UDP-glucosyl transferase//DIM protein	GO:0006952	defense response	GO:0008194	UDP-glycosyltransferase activity	--	--	--	--	--	--
Cluster-16558.46629	BZ1	33.0805	3.97028	3.0564	0.0049844	0.090853	472	KAH6817491.1	KAH6817491	179	3.98e-13	hypothetical protein C2S51_001094 [Perilla frutescens var. frutescens]	--	--	--	--	--	K12930	BZ1	anthocyanidin 3-O-glucosyltransferase	http://www.genome.jp/dbget-bin/www_bget?ko:K12930	Q9LFJ8	161	2.67e-12	Flavonol 3-O-glucosyltransferase OS=Arabidopsis thaliana OX=3702 GN=UGT78D2 PE=1 SV=1	PF08194	DIM protein	GO:0006952	defense response	--	--	--	--	--	--	--	--
Cluster-16558.50303	BZ1	52.1234	0	7.8859	0.0068333	0.11253	1472	XP_021725780.1	XP_021725780	630	1.39e-73	anthocyanidin 3-O-glucosyltransferase 7-like [Chenopodium quinoa]	OX419212.1	OX419212	153	6.61382e-72	Chenopodium album genome assembly, chromosome: 5	K12930	BZ1	anthocyanidin 3-O-glucosyltransferase	http://www.genome.jp/dbget-bin/www_bget?ko:K12930	P51094	290	7.07e-27	Anthocyanidin 3-O-glucosyltransferase UFGT OS=Vitis vinifera OX=29760 GN=UFGT PE=1 SV=2	--	--	--	--	--	--	--	--	--	--	--	--
Cluster-16558.50150	BZ1	13.2597	0.402024	4.9498	0.029855	0.28483	335	XP_021761144.1	XP_021761144	470	2.89e-57	anthocyanidin 3-O-glucosyltransferase 7-like, partial [Chenopodium quinoa]	OX596237.1	OX596237	139	8.42671e-65	Salicornia ramosissima genome assembly, chromosome: 6	K12930	BZ1	anthocyanidin 3-O-glucosyltransferase	http://www.genome.jp/dbget-bin/www_bget?ko:K12930	Q40289	386	2.86e-46	Anthocyanidin 3-O-glucosyltransferase 7 (Fragment) OS=Manihot esculenta OX=3983 GN=GT7 PE=2 SV=1	PF00201	UDP-glucoronosyl and UDP-glucosyl transferase	--	--	GO:0008194	UDP-glycosyltransferase activity	--	--	--	--	--	--

## Sheet: S8
Table S8 the DEGs involved in the amino acid degradation pathway
gene_id	JN1 gene name	JN1_readcount	JN0_readcount	log2FoldChange	pvalue	padj	Gene Length	NR GI	NR ID	NR Score	NR Evalue	NR Description	NT GI	NT ID	NT Score	NT Evalue	NT Description	KO ID	KO Name	KO Description	Http Link	Swissprot ID	Swissprot Score	Swissprot Evalue	Swissprot Description	PFAM ID	PFAM description	Gene Ontology Biological Pathway	BP Description	Gene Ontology Molecular Function	MF Description	Gene Ontology Cellular Component	CC Description	KOG ID	KOG Description	Subfamily	Family
Cluster-16558.35715	IVD	1440.53	5731.75	-1.9925	2.1772e-08	5.4948e-05	2811	KAH6828015.1	KAH6828015	1061	2.18e-135	isovaleryl-CoA-dehydrogenase, partial [Perilla frutescens var. hirtella]	XM_021878516.1	XM_021878516	456	0	PREDICTED: Chenopodium quinoa isovaleryl-CoA dehydrogenase, mitochondrial-like (LOC110700957), mRNA	K00253	IVD, ivd	isovaleryl-CoA dehydrogenase	http://www.genome.jp/dbget-bin/www_bget?ko:K00253	Q75IM9	1015	4.97e-128	Isovaleryl-CoA dehydrogenase, mitochondrial OS=Oryza sativa subsp. japonica OX=39947 GN=Os05g0125500 PE=2 SV=2	PF00441//PF02770//PF02771//PF08097	Acyl-CoA dehydrogenase, C-terminal domain//Acyl-CoA dehydrogenase, middle domain//Acyl-CoA dehydrogenase, N-terminal domain//Conotoxin T-superfamily	--	--	GO:0050660//GO:0016627	flavin adenine dinucleotide binding//oxidoreductase activity, acting on the CH-CH group of donors	GO:0005576	extracellular region	KOG0141	Isovaleryl-CoA dehydrogenase	--	--
Cluster-16558.35550	DBT	358.895	1406.17	-1.9702	5.438e-07	0.00070021	5191	XP_021850471.2	XP_021850471	962	1.16e-112	lipoamide acyltransferase component of branched-chain alpha-keto acid dehydrogenase complex, mitochondrial isoform X2 [Spinacia oleracea] >KNA19896.1 hypothetical protein SOVF_057380 [Spinacia oleracea]	XM_021994779.2	XM_021994779	385	0	PREDICTED: Spinacia oleracea lipoamide acyltransferase component of branched-chain alpha-keto acid dehydrogenase complex, mitochondrial (LOC110790034), transcript variant X2, mRNA	K09699	DBT, bkdB	2-oxoisovalerate dehydrogenase E2 component (dihydrolipoyl transacylase)	http://www.genome.jp/dbget-bin/www_bget?ko:K09699	Q9M7Z1	583	1.16e-63	Lipoamide acyltransferase component of branched-chain alpha-keto acid dehydrogenase complex, mitochondrial OS=Arabidopsis thaliana OX=3702 GN=BCE2 PE=1 SV=1	PF02817//PF14611//PF00198	e3 binding domain//SLS1 protein first KH domain//2-oxoacid dehydrogenases acyltransferase (catalytic domain)	--	--	GO:0016746	acyltransferase activity	GO:0005743	mitochondrial inner membrane	KOG0559	Dihydrolipoamide succinyltransferase (2-oxoglutarate dehydrogenase, E2 subunit)	--	--
Cluster-16558.35994	mmsA	954.233	3488.93	-1.8703	1.299e-05	0.010245	2328	XP_021862462.1	XP_021862462	1066	4.41e-134	methylmalonate-semialdehyde dehydrogenase [acylating], mitochondrial [Spinacia oleracea]	XM_010693143.4	XM_010693143	500	0	PREDICTED: Beta vulgaris subsp. vulgaris methylmalonate-semialdehyde dehydrogenase [acylating], mitochondrial (LOC104904769), transcript variant X1, mRNA	K00140	mmsA, iolA, ALDH6A1	malonate-semialdehyde dehydrogenase (acetylating) / methylmalonate-semialdehyde dehydrogenase	http://www.genome.jp/dbget-bin/www_bget?ko:K00140	Q0WM29	977	1.81e-121	Methylmalonate-semialdehyde dehydrogenase [acylating], mitochondrial OS=Arabidopsis thaliana OX=3702 GN=ALDH6B2 PE=1 SV=2	PF00171//PF06374	Aldehyde dehydrogenase family//NADH-ubiquinone oxidoreductase subunit b14.5b (NDUFC2)	GO:0006120	mitochondrial electron transport, NADH to ubiquinone	GO:0016491	oxidoreductase activity	GO:0005743	mitochondrial inner membrane	KOG2449	Methylmalonate semialdehyde dehydrogenase	--	--
Cluster-16558.39179	BCKDHA	226.993	816.248	-1.8465	0.00040182	0.12307	1153	KMT09170.1	KMT09170	945	4.26e-122	hypothetical protein BVRB_6g132750 [Beta vulgaris subsp. vulgaris]	XM_021858188.1	XM_021858188	219	1.05254e-108	PREDICTED: Chenopodium quinoa 2-oxoisovalerate dehydrogenase subunit alpha 2, mitochondrial-like (LOC110681990), mRNA	K00166	BCKDHA, bkdA1	2-oxoisovalerate dehydrogenase E1 component subunit alpha	http://www.genome.jp/dbget-bin/www_bget?ko:K00166	Q9LPL5	654	4.43e-80	2-oxoisovalerate dehydrogenase subunit alpha 1, mitochondrial OS=Arabidopsis thaliana OX=3702 GN=At1g21400 PE=2 SV=1	PF00676	Dehydrogenase E1 component	--	--	GO:0016624	oxidoreductase activity, acting on the aldehyde or oxo group of donors, disulfide as acceptor	--	--	KOG1182	Branched chain alpha-keto acid dehydrogenase complex, alpha subunit	--	--
Cluster-16558.46448	IVD	3.12879	32.8213	-3.4058	0.00041793	0.1258	664	PNY16141.1	PNY16141	140	4.61e-09	isovaleryl-CoA dehydrogenase mitochondrial-like, partial [Trifolium pratense]	OX596236.1	OX596236	84	6.5959e-34	Salicornia ramosissima genome assembly, chromosome: 5	K00253	IVD, ivd	isovaleryl-CoA dehydrogenase	http://www.genome.jp/dbget-bin/www_bget?ko:K00253	Q9FS88	141	4.82e-09	2-methylacyl-CoA dehydrogenase, mitochondrial OS=Solanum tuberosum OX=4113 GN=2MBCD PE=1 SV=2	PF00858	Amiloride-sensitive sodium channel	GO:0006814	sodium ion transport	GO:0005272	sodium channel activity	GO:0016020	membrane	KOG0141	Isovaleryl-CoA dehydrogenase	--	--
Cluster-16558.37632	MCCC	1738.31	6493.17	-1.9013	0.00076984	0.16876	4052	XP_021843338.1	XP_021843338	2582	0	methylcrotonoyl-CoA carboxylase subunit alpha, mitochondrial [Spinacia oleracea] >KNA12458.1 hypothetical protein SOVF_125790 [Spinacia oleracea]	XM_010680794.4	XM_010680794	501	0	PREDICTED: Beta vulgaris subsp. vulgaris methylcrotonoyl-CoA carboxylase subunit alpha, mitochondrial (LOC104894538), mRNA	K01968	MCCC1, accA1	3-methylcrotonyl-CoA carboxylase alpha subunit	http://www.genome.jp/dbget-bin/www_bget?ko:K01968	Q42523	1868	1.52e-245	Methylcrotonoyl-CoA carboxylase subunit alpha, mitochondrial OS=Arabidopsis thaliana OX=3702 GN=MCCA PE=1 SV=2	PF02786//PF07831//PF07478//PF02655//PF05896	Carbamoyl-phosphate synthase L chain, ATP binding domain//Pyrimidine nucleoside phosphorylase C-terminal domain//D-ala D-ala ligase C-terminus//ATP-grasp domain//Na(+)-translocating NADH-quinone reductase subunit A (NQRA)	GO:0006814//GO:0046436//GO:0009252//GO:0006118//GO:0006213	sodium ion transport//D-alanine metabolic process//peptidoglycan biosynthetic process//obsolete electron transport//pyrimidine nucleoside metabolic process	GO:0046872//GO:0016763//GO:0008716//GO:0005524//GO:0016655	metal ion binding//pentosyltransferase activity//D-alanine-D-alanine ligase activity//ATP binding//oxidoreductase activity, acting on NAD(P)H, quinone or similar compound as acceptor	--	--	KOG0238	3-Methylcrotonyl-CoA carboxylase, biotin-containing subunit/Propionyl-CoA carboxylase, alpha chain/Acetyl-CoA carboxylase, biotin carboxylase subunit	--	--
Cluster-16558.33016	MCCC	60.3521	312.149	-2.3706	0.00078232	0.16947	873	XP_021843338.1	XP_021843338	331	1.05e-31	methylcrotonoyl-CoA carboxylase subunit alpha, mitochondrial [Spinacia oleracea] >KNA12458.1 hypothetical protein SOVF_125790 [Spinacia oleracea]	XM_010680794.4	XM_010680794	101	3.11492e-43	PREDICTED: Beta vulgaris subsp. vulgaris methylcrotonoyl-CoA carboxylase subunit alpha, mitochondrial (LOC104894538), mRNA	K01968	MCCC1, accA1	3-methylcrotonyl-CoA carboxylase alpha subunit	http://www.genome.jp/dbget-bin/www_bget?ko:K01968	Q42777	185	4.1e-14	Methylcrotonoyl-CoA carboxylase subunit alpha, mitochondrial OS=Glycine max OX=3847 GN=MCCA PE=1 SV=2	--	--	--	--	--	--	--	--	--	--	--	--
Cluster-16558.36559	MCCC	2939.69	6680.41	-1.1843	0.0022392	0.30293	3117	XP_021717696.1	XP_021717696	1320	2.58e-168	methylcrotonoyl-CoA carboxylase beta chain, mitochondrial-like [Chenopodium quinoa]	XM_021862004.1	XM_021862004	396	0	PREDICTED: Chenopodium quinoa methylcrotonoyl-CoA carboxylase beta chain, mitochondrial-like (LOC110685475), mRNA	K01969	MCCC2, accD1	3-methylcrotonyl-CoA carboxylase beta subunit	http://www.genome.jp/dbget-bin/www_bget?ko:K01969	Q9LDD8	1160	6.78e-146	Methylcrotonoyl-CoA carboxylase beta chain, mitochondrial OS=Arabidopsis thaliana OX=3702 GN=MCCB PE=2 SV=1	PF03255	Acetyl co-enzyme A carboxylase carboxyltransferase-like	GO:0006090//GO:0006633	pyruvate metabolic process//fatty acid biosynthetic process	GO:0016743//GO:0003989	carboxyl- or carbamoyltransferase activity//acetyl-CoA carboxylase activity	GO:0009317	acetyl-CoA carboxylase complex	KOG0540	3-Methylcrotonyl-CoA carboxylase, non-biotin containing subunit/Acetyl-CoA carboxylase carboxyl transferase, subunit beta	--	--
Cluster-16558.34192	MCCC	190.284	564.771	-1.5702	0.0027705	0.33591	2408	KNA19407.1	KNA19407	149	1.29e-08	hypothetical protein SOVF_061890, partial [Spinacia oleracea]	OX419214.1	OX419214	87	5.33653e-35	Chenopodium album genome assembly, chromosome: 7	K01969	MCCC2, accD1	3-methylcrotonyl-CoA carboxylase beta subunit	http://www.genome.jp/dbget-bin/www_bget?ko:K01969	Q9LDD8	134	8.81e-07	Methylcrotonoyl-CoA carboxylase beta chain, mitochondrial OS=Arabidopsis thaliana OX=3702 GN=MCCB PE=2 SV=1	--	--	--	--	--	--	--	--	--	--	--	--
Cluster-16558.35153	MCCC	1105.25	2653.8	-1.2638	0.0028758	0.34235	5034	KNA19407.1	KNA19407	324	7.52e-32	hypothetical protein SOVF_061890, partial [Spinacia oleracea]	OX596232.1	OX596232	158	3.82171e-74	Salicornia ramosissima genome assembly, chromosome: 1	K01969	MCCC2, accD1	3-methylcrotonyl-CoA carboxylase beta subunit	http://www.genome.jp/dbget-bin/www_bget?ko:K01969	Q9LDD8	267	2.3e-22	Methylcrotonoyl-CoA carboxylase beta chain, mitochondrial OS=Arabidopsis thaliana OX=3702 GN=MCCB PE=2 SV=1	--	--	--	--	--	--	--	--	KOG0540	3-Methylcrotonyl-CoA carboxylase, non-biotin containing subunit/Acetyl-CoA carboxylase carboxyl transferase, subunit beta	--	--
Cluster-16558.36447	BCKDHA	521.505	2816.08	-2.4328	0.0029702	0.34664	2149	XP_048499234.1	XP_048499234	744	7.22e-89	2-oxoisovalerate dehydrogenase subunit alpha 2, mitochondrial isoform X3 [Beta vulgaris subsp. vulgaris]	XM_048643277.2	XM_048643277	298	2.41571e-152	PREDICTED: Beta vulgaris subsp. vulgaris 2-oxoisovalerate dehydrogenase subunit alpha 2, mitochondrial (LOC104894712), transcript variant X3, mRNA	K00166	BCKDHA, bkdA1	2-oxoisovalerate dehydrogenase E1 component subunit alpha	http://www.genome.jp/dbget-bin/www_bget?ko:K00166	Q9LPL5	621	1.54e-71	2-oxoisovalerate dehydrogenase subunit alpha 1, mitochondrial OS=Arabidopsis thaliana OX=3702 GN=At1g21400 PE=2 SV=1	PF02775//PF00676	Thiamine pyrophosphate enzyme, C-terminal TPP binding domain//Dehydrogenase E1 component	--	--	GO:0003824//GO:0016624//GO:0030976	catalytic activity//oxidoreductase activity, acting on the aldehyde or oxo group of donors, disulfide as acceptor//thiamine pyrophosphate binding	--	--	KOG1182	Branched chain alpha-keto acid dehydrogenase complex, alpha subunit	--	--
Cluster-16558.35588	AGXT2	346.746	1194.64	-1.7843	0.0040772	0.3976	3604	XP_021855431.1	XP_021855431	1076	5.88e-132	alanine--glyoxylate aminotransferase 2 homolog 1, mitochondrial [Spinacia oleracea] >KNA05206.1 hypothetical protein SOVF_192510 [Spinacia oleracea]	XM_010675890.4	XM_010675890	440	0	PREDICTED: Beta vulgaris subsp. vulgaris alanine--glyoxylate aminotransferase 2 homolog 1, mitochondrial (LOC104890411), mRNA	K00827	AGXT2	alanine-glyoxylate transaminase / (R)-3-amino-2-methylpropionate-pyruvate transaminase	http://www.genome.jp/dbget-bin/www_bget?ko:K00827	Q940M2	1002	8.43e-123	Alanine--glyoxylate aminotransferase 2 homolog 1, mitochondrial OS=Arabidopsis thaliana OX=3702 GN=AGT2 PE=1 SV=1	PF01974//PF00202//PF01084	tRNA intron endonuclease, catalytic C-terminal domain//Aminotransferase class-III//Ribosomal protein S18	GO:0006412//GO:0042254//GO:0051252//GO:0006388	translation//ribosome biogenesis//regulation of RNA metabolic process//tRNA splicing, via endonucleolytic cleavage and ligation	GO:0003735//GO:0000213//GO:0030170//GO:0008483	structural constituent of ribosome//tRNA-intron endonuclease activity//pyridoxal phosphate binding//transaminase activity	GO:0000214//GO:0005840	tRNA-intron endonuclease complex//ribosome	KOG1404	Alanine-glyoxylate aminotransferase AGT2	--	--
Cluster-16558.46499	DBT	1.64792	16.6489	-3.3188	0.0068333	0.50502	837	VFQ64927.1	VFQ64927	169	1.14e-10	unnamed protein product [Cuscuta campestris]	--	--	--	--	--	K09699	DBT, bkdB	2-oxoisovalerate dehydrogenase E2 component (dihydrolipoyl transacylase)	http://www.genome.jp/dbget-bin/www_bget?ko:K09699	Q9M7Z1	146	2.86e-09	Lipoamide acyltransferase component of branched-chain alpha-keto acid dehydrogenase complex, mitochondrial OS=Arabidopsis thaliana OX=3702 GN=BCE2 PE=1 SV=1	--	--	--	--	--	--	--	--	--	--	--	--
Cluster-16558.43142	AGXT2	12.2315	52.9051	-2.1078	0.026193	0.89338	513	XP_057542044.1	XP_057542044	149	6.06e-09	alanine--glyoxylate aminotransferase 2 homolog 1, mitochondrial [Amaranthus tricolor] >XP_057542045.1 alanine--glyoxylate aminotransferase 2 homolog 1, mitochondrial [Amaranthus tricolor]	XM_057686062.1	XM_057686062	45	2.40021e-12	PREDICTED: Amaranthus tricolor alanine--glyoxylate aminotransferase 2 homolog 1, mitochondrial (LOC130820621), transcript variant X3, mRNA	K00827	AGXT2	alanine-glyoxylate transaminase / (R)-3-amino-2-methylpropionate-pyruvate transaminase	http://www.genome.jp/dbget-bin/www_bget?ko:K00827	--	--	--	--	--	--	--	--	--	--	--	--	--	--	--	--
Cluster-16558.32767	ALDH	683.057	1546.02	-1.1785	0.028968	0.924	1601	XP_010685301.1	XP_010685301	1065	1.57e-137	aldehyde dehydrogenase family 7 member B4 [Beta vulgaris subsp. vulgaris] >KMT04817.1 hypothetical protein BVRB_7g169880 [Beta vulgaris subsp. vulgaris]	XM_010686999.4	XM_010686999	373	0	PREDICTED: Beta vulgaris subsp. vulgaris aldehyde dehydrogenase family 7 member B4 (LOC104899742), mRNA	K14085	ALDH7A1	aldehyde dehydrogenase family 7 member A1	http://www.genome.jp/dbget-bin/www_bget?ko:K14085	Q41247	957	4.48e-123	Aldehyde dehydrogenase family 7 member A1 OS=Brassica napus OX=3708 GN=BTG-26 PE=1 SV=3	PF00171	Aldehyde dehydrogenase family	--	--	GO:0016491	oxidoreductase activity	--	--	KOG2450	Aldehyde dehydrogenase	--	--
Cluster-16558.47122	ilvE	153.631	345.562	-1.1707	0.031083	0.94367	1310	KMT03234.1	KMT03234	1409	1.5e-193	hypothetical protein BVRB_8g197810 [Beta vulgaris subsp. vulgaris]	XM_021869338.1	XM_021869338	427	0	PREDICTED: Chenopodium quinoa branched-chain-amino-acid aminotransferase 2, chloroplastic-like (LOC110692325), mRNA	K00826	E2.6.1.42, ilvE	branched-chain amino acid aminotransferase	http://www.genome.jp/dbget-bin/www_bget?ko:K00826	Q9M439	1220	8.04e-166	Branched-chain-amino-acid aminotransferase 2, chloroplastic OS=Arabidopsis thaliana OX=3702 GN=BCAT2 PE=1 SV=1	PF01063	Amino-transferase class IV	--	--	GO:0003824	catalytic activity	--	--	KOG0975	Branched chain aminotransferase BCAT1, pyridoxal phosphate enzymes type IV superfamily	--	--
Cluster-16558.39484	ALDH	382.994	871.445	-1.1862	0.034937	0.97442	1656	XP_021716541.1	XP_021716541	524	4.73e-57	aldehyde dehydrogenase family 7 member B4 [Chenopodium quinoa] >XP_021716542.1 aldehyde dehydrogenase family 7 member B4 [Chenopodium quinoa]	XM_021864755.1	XM_021864755	223	9.11996e-111	PREDICTED: Chenopodium quinoa aldehyde dehydrogenase family 7 member B4-like (LOC110688075), mRNA	K14085	ALDH7A1	aldehyde dehydrogenase family 7 member A1	http://www.genome.jp/dbget-bin/www_bget?ko:K14085	Q9SYG7	425	1.31e-44	Aldehyde dehydrogenase family 7 member B4 OS=Arabidopsis thaliana OX=3702 GN=ALDH7B4 PE=2 SV=3	PF00171	Aldehyde dehydrogenase family	--	--	GO:0016491	oxidoreductase activity	--	--	KOG2453	Aldehyde dehydrogenase	--	--
Cluster-16558.21894	MCCC	1.71178	15.0599	-3.1433	0.045276	0.98189	637	--	--	--	--	--	OX392560.1	OX392560	50	5.02049e-15	Beta vulgaris subsp. vulgaris genome assembly, chromosome: 5	K01968	MCCC1, accA1	3-methylcrotonyl-CoA carboxylase alpha subunit	http://www.genome.jp/dbget-bin/www_bget?ko:K01968	--	--	--	--	--	--	--	--	--	--	--	--	--	--	--	--
gene_id	JN3 gene name	JN3_readcount	JN0_readcount	log2FoldChange	pvalue	padj	Gene Length	NR GI	NR ID	NR Score	NR Evalue	NR Description	NT GI	NT ID	NT Score	NT Evalue	NT Description	KO ID	KO Name	KO Description	Http Link	Swissprot ID	Swissprot Score	Swissprot Evalue	Swissprot Description	PFAM ID	PFAM description	Gene Ontology Biological Pathway	BP Description	Gene Ontology Molecular Function	MF Description	Gene Ontology Cellular Component	CC Description	KOG ID	KOG Description	Subfamily	Family
Cluster-16558.35153	MCCC	1043.66	2849.79	-1.4494	3.6779e-12	1.6178e-10	5034	KNA19407.1	KNA19407	324	7.52e-32	hypothetical protein SOVF_061890, partial [Spinacia oleracea]	OX596232.1	OX596232	158	3.82171e-74	Salicornia ramosissima genome assembly, chromosome: 1	K01969	MCCC2, accD1	3-methylcrotonyl-CoA carboxylase beta subunit	http://www.genome.jp/dbget-bin/www_bget?ko:K01969	Q9LDD8	267	2.3e-22	Methylcrotonoyl-CoA carboxylase beta chain, mitochondrial OS=Arabidopsis thaliana OX=3702 GN=MCCB PE=2 SV=1	--	--	--	--	--	--	--	--	KOG0540	3-Methylcrotonyl-CoA carboxylase, non-biotin containing subunit/Acetyl-CoA carboxylase carboxyl transferase, subunit beta	--	--
Cluster-16558.47122	ilvE	106.272	371.25	-1.8054	4.2341e-09	9.8691e-08	1310	KMT03234.1	KMT03234	1409	1.5e-193	hypothetical protein BVRB_8g197810 [Beta vulgaris subsp. vulgaris]	XM_021869338.1	XM_021869338	427	0	PREDICTED: Chenopodium quinoa branched-chain-amino-acid aminotransferase 2, chloroplastic-like (LOC110692325), mRNA	K00826	E2.6.1.42, ilvE	branched-chain amino acid aminotransferase	http://www.genome.jp/dbget-bin/www_bget?ko:K00826	Q9M439	1220	8.04e-166	Branched-chain-amino-acid aminotransferase 2, chloroplastic OS=Arabidopsis thaliana OX=3702 GN=BCAT2 PE=1 SV=1	PF01063	Amino-transferase class IV	--	--	GO:0003824	catalytic activity	--	--	KOG0975	Branched chain aminotransferase BCAT1, pyridoxal phosphate enzymes type IV superfamily	--	--
Cluster-16558.36559	MCCC	3342.79	7172.65	-1.1015	2.3635e-08	4.8394e-07	3117	XP_021717696.1	XP_021717696	1320	2.58e-168	methylcrotonoyl-CoA carboxylase beta chain, mitochondrial-like [Chenopodium quinoa]	XM_021862004.1	XM_021862004	396	0	PREDICTED: Chenopodium quinoa methylcrotonoyl-CoA carboxylase beta chain, mitochondrial-like (LOC110685475), mRNA	K01969	MCCC2, accD1	3-methylcrotonyl-CoA carboxylase beta subunit	http://www.genome.jp/dbget-bin/www_bget?ko:K01969	Q9LDD8	1160	6.78e-146	Methylcrotonoyl-CoA carboxylase beta chain, mitochondrial OS=Arabidopsis thaliana OX=3702 GN=MCCB PE=2 SV=1	PF03255	Acetyl co-enzyme A carboxylase carboxyltransferase-like	GO:0006090//GO:0006633	pyruvate metabolic process//fatty acid biosynthetic process	GO:0016743//GO:0003989	carboxyl- or carbamoyltransferase activity//acetyl-CoA carboxylase activity	GO:0009317	acetyl-CoA carboxylase complex	KOG0540	3-Methylcrotonyl-CoA carboxylase, non-biotin containing subunit/Acetyl-CoA carboxylase carboxyl transferase, subunit beta	--	--
Cluster-16558.39179	BCKDHA	318.632	876.481	-1.46	4.1941e-08	8.1851e-07	1153	KMT09170.1	KMT09170	945	4.26e-122	hypothetical protein BVRB_6g132750 [Beta vulgaris subsp. vulgaris]	XM_021858188.1	XM_021858188	219	1.05254e-108	PREDICTED: Chenopodium quinoa 2-oxoisovalerate dehydrogenase subunit alpha 2, mitochondrial-like (LOC110681990), mRNA	K00166	BCKDHA, bkdA1	2-oxoisovalerate dehydrogenase E1 component subunit alpha	http://www.genome.jp/dbget-bin/www_bget?ko:K00166	Q9LPL5	654	4.43e-80	2-oxoisovalerate dehydrogenase subunit alpha 1, mitochondrial OS=Arabidopsis thaliana OX=3702 GN=At1g21400 PE=2 SV=1	PF00676	Dehydrogenase E1 component	--	--	GO:0016624	oxidoreductase activity, acting on the aldehyde or oxo group of donors, disulfide as acceptor	--	--	KOG1182	Branched chain alpha-keto acid dehydrogenase complex, alpha subunit	--	--
Cluster-16558.35715	IVD	2743.39	6156.54	-1.1662	6.6143e-08	1.2465e-06	2811	KAH6828015.1	KAH6828015	1061	2.18e-135	isovaleryl-CoA-dehydrogenase, partial [Perilla frutescens var. hirtella]	XM_021878516.1	XM_021878516	456	0	PREDICTED: Chenopodium quinoa isovaleryl-CoA dehydrogenase, mitochondrial-like (LOC110700957), mRNA	K00253	IVD, ivd	isovaleryl-CoA dehydrogenase	http://www.genome.jp/dbget-bin/www_bget?ko:K00253	Q75IM9	1015	4.97e-128	Isovaleryl-CoA dehydrogenase, mitochondrial OS=Oryza sativa subsp. japonica OX=39947 GN=Os05g0125500 PE=2 SV=2	PF00441//PF02770//PF02771//PF08097	Acyl-CoA dehydrogenase, C-terminal domain//Acyl-CoA dehydrogenase, middle domain//Acyl-CoA dehydrogenase, N-terminal domain//Conotoxin T-superfamily	--	--	GO:0050660//GO:0016627	flavin adenine dinucleotide binding//oxidoreductase activity, acting on the CH-CH group of donors	GO:0005576	extracellular region	KOG0141	Isovaleryl-CoA dehydrogenase	--	--
Cluster-16558.35502	BCKDHA	1875.58	3797.1	-1.0177	2.846e-07	4.7985e-06	5863	KMT14300.1	KMT14300	1030	6.8e-123	hypothetical protein BVRB_4g070850 [Beta vulgaris subsp. vulgaris]	XM_021995207.2	XM_021995207	407	0	PREDICTED: Spinacia oleracea 2-oxoisovalerate dehydrogenase subunit beta 1, mitochondrial-like (LOC110790429), mRNA	K00167	BCKDHB, bkdA2	2-oxoisovalerate dehydrogenase E1 component subunit beta	http://www.genome.jp/dbget-bin/www_bget?ko:K00167	Q9SAV3	973	1.81e-117	2-oxoisovalerate dehydrogenase subunit beta 1, mitochondrial OS=Arabidopsis thaliana OX=3702 GN=BCDH BETA1 PE=2 SV=1	PF06524//PF03943//PF00951//PF04889//PF09026//PF04546	NOA36 protein//TAP C-terminal domain//Arterivirus GL envelope glycoprotein//Cwf15/Cwc15 cell cycle control protein//Centromere protein B dimerisation domain//Sigma-70, non-essential region	GO:0006355//GO:0051028//GO:0000398//GO:0006352	regulation of DNA-templated transcription//mRNA transport//mRNA splicing, via spliceosome//DNA-templated transcription initiation	GO:0003682//GO:0003677//GO:0016987//GO:0003700//GO:0008270	chromatin binding//DNA binding//sigma factor activity//DNA-binding transcription factor activity//zinc ion binding	GO:0005681//GO:0019031//GO:0005667//GO:0000785//GO:0000775//GO:0005634	spliceosomal complex//viral envelope//transcription regulator complex//chromatin//chromosome, centromeric region//nucleus	KOG0525	Branched chain alpha-keto acid dehydrogenase E1, beta subunit	--	--
Cluster-16558.35550	DBT	580.467	1510.4	-1.38	5.7155e-07	9.1596e-06	5191	XP_021850471.2	XP_021850471	962	1.16e-112	lipoamide acyltransferase component of branched-chain alpha-keto acid dehydrogenase complex, mitochondrial isoform X2 [Spinacia oleracea] >KNA19896.1 hypothetical protein SOVF_057380 [Spinacia oleracea]	XM_021994779.2	XM_021994779	385	0	PREDICTED: Spinacia oleracea lipoamide acyltransferase component of branched-chain alpha-keto acid dehydrogenase complex, mitochondrial (LOC110790034), transcript variant X2, mRNA	K09699	DBT, bkdB	2-oxoisovalerate dehydrogenase E2 component (dihydrolipoyl transacylase)	http://www.genome.jp/dbget-bin/www_bget?ko:K09699	Q9M7Z1	583	1.16e-63	Lipoamide acyltransferase component of branched-chain alpha-keto acid dehydrogenase complex, mitochondrial OS=Arabidopsis thaliana OX=3702 GN=BCE2 PE=1 SV=1	PF02817//PF14611//PF00198	e3 binding domain//SLS1 protein first KH domain//2-oxoacid dehydrogenases acyltransferase (catalytic domain)	--	--	GO:0016746	acyltransferase activity	GO:0005743	mitochondrial inner membrane	KOG0559	Dihydrolipoamide succinyltransferase (2-oxoglutarate dehydrogenase, E2 subunit)	--	--
Cluster-16558.34192	MCCC	208.757	606.691	-1.5398	7.1685e-06	9.34e-05	2408	KNA19407.1	KNA19407	149	1.29e-08	hypothetical protein SOVF_061890, partial [Spinacia oleracea]	OX419214.1	OX419214	87	5.33653e-35	Chenopodium album genome assembly, chromosome: 7	K01969	MCCC2, accD1	3-methylcrotonyl-CoA carboxylase beta subunit	http://www.genome.jp/dbget-bin/www_bget?ko:K01969	Q9LDD8	134	8.81e-07	Methylcrotonoyl-CoA carboxylase beta chain, mitochondrial OS=Arabidopsis thaliana OX=3702 GN=MCCB PE=2 SV=1	--	--	--	--	--	--	--	--	--	--	--	--
Cluster-16558.35588	AGXT2	593.526	1282.45	-1.1116	0.0005402	0.0046678	3604	XP_021855431.1	XP_021855431	1076	5.88e-132	alanine--glyoxylate aminotransferase 2 homolog 1, mitochondrial [Spinacia oleracea] >KNA05206.1 hypothetical protein SOVF_192510 [Spinacia oleracea]	XM_010675890.4	XM_010675890	440	0	PREDICTED: Beta vulgaris subsp. vulgaris alanine--glyoxylate aminotransferase 2 homolog 1, mitochondrial (LOC104890411), mRNA	K00827	AGXT2	alanine-glyoxylate transaminase / (R)-3-amino-2-methylpropionate-pyruvate transaminase	http://www.genome.jp/dbget-bin/www_bget?ko:K00827	Q940M2	1002	8.43e-123	Alanine--glyoxylate aminotransferase 2 homolog 1, mitochondrial OS=Arabidopsis thaliana OX=3702 GN=AGT2 PE=1 SV=1	PF01974//PF00202//PF01084	tRNA intron endonuclease, catalytic C-terminal domain//Aminotransferase class-III//Ribosomal protein S18	GO:0006412//GO:0042254//GO:0051252//GO:0006388	translation//ribosome biogenesis//regulation of RNA metabolic process//tRNA splicing, via endonucleolytic cleavage and ligation	GO:0003735//GO:0000213//GO:0030170//GO:0008483	structural constituent of ribosome//tRNA-intron endonuclease activity//pyridoxal phosphate binding//transaminase activity	GO:0000214//GO:0005840	tRNA-intron endonuclease complex//ribosome	KOG1404	Alanine-glyoxylate aminotransferase AGT2	--	--
Cluster-16558.46499	DBT	3.1931	17.8879	-2.4901	0.0033615	0.023046	837	VFQ64927.1	VFQ64927	169	1.14e-10	unnamed protein product [Cuscuta campestris]	--	--	--	--	--	K09699	DBT, bkdB	2-oxoisovalerate dehydrogenase E2 component (dihydrolipoyl transacylase)	http://www.genome.jp/dbget-bin/www_bget?ko:K09699	Q9M7Z1	146	2.86e-09	Lipoamide acyltransferase component of branched-chain alpha-keto acid dehydrogenase complex, mitochondrial OS=Arabidopsis thaliana OX=3702 GN=BCE2 PE=1 SV=1	--	--	--	--	--	--	--	--	--	--	--	--
Cluster-16558.43142	AGXT2	26.4834	56.7948	-1.1003	0.008466	0.050398	513	XP_057542044.1	XP_057542044	149	6.06e-09	alanine--glyoxylate aminotransferase 2 homolog 1, mitochondrial [Amaranthus tricolor] >XP_057542045.1 alanine--glyoxylate aminotransferase 2 homolog 1, mitochondrial [Amaranthus tricolor]	XM_057686062.1	XM_057686062	45	2.40021e-12	PREDICTED: Amaranthus tricolor alanine--glyoxylate aminotransferase 2 homolog 1, mitochondrial (LOC130820621), transcript variant X3, mRNA	K00827	AGXT2	alanine-glyoxylate transaminase / (R)-3-amino-2-methylpropionate-pyruvate transaminase	http://www.genome.jp/dbget-bin/www_bget?ko:K00827	--	--	--	--	--	--	--	--	--	--	--	--	--	--	--	--
Cluster-16558.51132	ALDH	8.57934	57.5259	-2.7431	0.011556	0.064969	1127	XP_057519477.1	XP_057519477	755	4.69e-93	aldehyde dehydrogenase family 2 member B4, mitochondrial-like [Amaranthus tricolor]	XM_021863268.1	XM_021863268	297	4.48807e-152	PREDICTED: Chenopodium quinoa aldehyde dehydrogenase family 2 member B4, mitochondrial-like (LOC110686663), transcript variant X3, mRNA	K00128	ALDH	aldehyde dehydrogenase (NAD+)	http://www.genome.jp/dbget-bin/www_bget?ko:K00128	Q9SU63	682	1.26e-83	Aldehyde dehydrogenase family 2 member B4, mitochondrial OS=Arabidopsis thaliana OX=3702 GN=ALDH2B4 PE=1 SV=1	PF00171	Aldehyde dehydrogenase family	--	--	GO:0016491	oxidoreductase activity	--	--	KOG2450	Aldehyde dehydrogenase	--	--
Cluster-16558.32767	ALDH	824.629	1659.72	-1.0092	0.012201	0.067954	1601	XP_010685301.1	XP_010685301	1065	1.57e-137	aldehyde dehydrogenase family 7 member B4 [Beta vulgaris subsp. vulgaris] >KMT04817.1 hypothetical protein BVRB_7g169880 [Beta vulgaris subsp. vulgaris]	XM_010686999.4	XM_010686999	373	0	PREDICTED: Beta vulgaris subsp. vulgaris aldehyde dehydrogenase family 7 member B4 (LOC104899742), mRNA	K14085	ALDH7A1	aldehyde dehydrogenase family 7 member A1	http://www.genome.jp/dbget-bin/www_bget?ko:K14085	Q41247	957	4.48e-123	Aldehyde dehydrogenase family 7 member A1 OS=Brassica napus OX=3708 GN=BTG-26 PE=1 SV=3	PF00171	Aldehyde dehydrogenase family	--	--	GO:0016491	oxidoreductase activity	--	--	KOG2450	Aldehyde dehydrogenase	--	--
Cluster-16558.39484	ALDH	466.102	935.454	-1.0051	0.019782	0.10006	1656	XP_021716541.1	XP_021716541	524	4.73e-57	aldehyde dehydrogenase family 7 member B4 [Chenopodium quinoa] >XP_021716542.1 aldehyde dehydrogenase family 7 member B4 [Chenopodium quinoa]	XM_021864755.1	XM_021864755	223	9.11996e-111	PREDICTED: Chenopodium quinoa aldehyde dehydrogenase family 7 member B4-like (LOC110688075), mRNA	K14085	ALDH7A1	aldehyde dehydrogenase family 7 member A1	http://www.genome.jp/dbget-bin/www_bget?ko:K14085	Q9SYG7	425	1.31e-44	Aldehyde dehydrogenase family 7 member B4 OS=Arabidopsis thaliana OX=3702 GN=ALDH7B4 PE=2 SV=3	PF00171	Aldehyde dehydrogenase family	--	--	GO:0016491	oxidoreductase activity	--	--	KOG2453	Aldehyde dehydrogenase	--	--
Cluster-16558.45781	MCCC	2.87547	11.4845	-1.9982	0.028357	0.13305	857	KAI3935781.1	KAI3935781	163	9.8e-10	hypothetical protein MKX01_032965 [Papaver californicum]	OX392560.1	OX392560	82	1.11462e-32	Beta vulgaris subsp. vulgaris genome assembly, chromosome: 5	K01968	MCCC1, accA1	3-methylcrotonyl-CoA carboxylase alpha subunit	http://www.genome.jp/dbget-bin/www_bget?ko:K01968	Q42523	161	4.59e-11	Methylcrotonoyl-CoA carboxylase subunit alpha, mitochondrial OS=Arabidopsis thaliana OX=3702 GN=MCCA PE=1 SV=2	PF02786	Carbamoyl-phosphate synthase L chain, ATP binding domain	--	--	GO:0005524	ATP binding	--	--	KOG0238	3-Methylcrotonyl-CoA carboxylase, biotin-containing subunit/Propionyl-CoA carboxylase, alpha chain/Acetyl-CoA carboxylase, biotin carboxylase subunit	--	--

## Sheet: S9
Table S9 the DEGs of S. salsa (YN) involved in the amino acid degradation pathway
gene_id	YN1 gene name	YN1_readcount	YN0_readcount	log2FoldChange	pvalue	padj	Gene Length	NR GI	NR ID	NR Score	NR Evalue	NR Description	NT GI	NT ID	NT Score	NT Evalue	NT Description	KO ID	KO Name	KO Description	Http Link	Swissprot ID	Swissprot Score	Swissprot Evalue	Swissprot Description	PFAM ID	PFAM description	Gene Ontology Biological Pathway	BP Description	Gene Ontology Molecular Function	MF Description	Gene Ontology Cellular Component	CC Description	KOG ID	KOG Description	Subfamily	Family
Cluster-16558.37632	MCCC	1331.95	3766.44	-1.4997	0.00041735	0.143	4052	XP_021843338.1	XP_021843338	2582	0	methylcrotonoyl-CoA carboxylase subunit alpha, mitochondrial [Spinacia oleracea] >KNA12458.1 hypothetical protein SOVF_125790 [Spinacia oleracea]	XM_010680794.4	XM_010680794	501	0	PREDICTED: Beta vulgaris subsp. vulgaris methylcrotonoyl-CoA carboxylase subunit alpha, mitochondrial (LOC104894538), mRNA	K01968	MCCC1, accA1	3-methylcrotonyl-CoA carboxylase alpha subunit	http://www.genome.jp/dbget-bin/www_bget?ko:K01968	Q42523	1868	1.52e-245	Methylcrotonoyl-CoA carboxylase subunit alpha, mitochondrial OS=Arabidopsis thaliana OX=3702 GN=MCCA PE=1 SV=2	PF02786//PF07831//PF07478//PF02655//PF05896	Carbamoyl-phosphate synthase L chain, ATP binding domain//Pyrimidine nucleoside phosphorylase C-terminal domain//D-ala D-ala ligase C-terminus//ATP-grasp domain//Na(+)-translocating NADH-quinone reductase subunit A (NQRA)	GO:0006814//GO:0046436//GO:0009252//GO:0006118//GO:0006213	sodium ion transport//D-alanine metabolic process//peptidoglycan biosynthetic process//obsolete electron transport//pyrimidine nucleoside metabolic process	GO:0046872//GO:0016763//GO:0008716//GO:0005524//GO:0016655	metal ion binding//pentosyltransferase activity//D-alanine-D-alanine ligase activity//ATP binding//oxidoreductase activity, acting on NAD(P)H, quinone or similar compound as acceptor	--	--	KOG0238	3-Methylcrotonyl-CoA carboxylase, biotin-containing subunit/Propionyl-CoA carboxylase, alpha chain/Acetyl-CoA carboxylase, biotin carboxylase subunit	--	--
Cluster-16558.39272	ALDH	934.415	2073.52	-1.15	0.0020041	0.35041	1959	XP_010682577.1	XP_010682577	2565	0	aldehyde dehydrogenase family 2 member B7, mitochondrial [Beta vulgaris subsp. vulgaris] >XP_048502174.1 aldehyde dehydrogenase family 2 member B7, mitochondrial [Beta vulgaris subsp. vulgaris] >KMT07276.1 hypothetical protein BVRB_6g149060 [Beta vulgaris subsp. vulgaris]	XM_048646217.2	XM_048646217	1019	0	PREDICTED: Beta vulgaris subsp. vulgaris aldehyde dehydrogenase family 2 member B7, mitochondrial (LOC104897406), transcript variant X2, mRNA	K00128	ALDH	aldehyde dehydrogenase (NAD+)	http://www.genome.jp/dbget-bin/www_bget?ko:K00128	C7A2A0	2192	1.11e-307	Benzaldehyde dehydrogenase, mitochondrial OS=Antirrhinum majus OX=4151 GN=BALDH PE=1 SV=1	PF00171	Aldehyde dehydrogenase family	--	--	GO:0016491	oxidoreductase activity	--	--	KOG2450	Aldehyde dehydrogenase	--	--
Cluster-16558.35153	MCCC	1131.28	2829.91	-1.3228	0.0026573	0.41685	5034	KNA19407.1	KNA19407	324	7.52e-32	hypothetical protein SOVF_061890, partial [Spinacia oleracea]	OX596232.1	OX596232	158	3.82171e-74	Salicornia ramosissima genome assembly, chromosome: 1	K01969	MCCC2, accD1	3-methylcrotonyl-CoA carboxylase beta subunit	http://www.genome.jp/dbget-bin/www_bget?ko:K01969	Q9LDD8	267	2.3e-22	Methylcrotonoyl-CoA carboxylase beta chain, mitochondrial OS=Arabidopsis thaliana OX=3702 GN=MCCB PE=2 SV=1	--	--	--	--	--	--	--	--	KOG0540	3-Methylcrotonyl-CoA carboxylase, non-biotin containing subunit/Acetyl-CoA carboxylase carboxyl transferase, subunit beta	--	--
Cluster-16558.35994	mmsA	778.927	1962.13	-1.3329	0.0027113	0.41922	2328	XP_021862462.1	XP_021862462	1066	4.41e-134	methylmalonate-semialdehyde dehydrogenase [acylating], mitochondrial [Spinacia oleracea]	XM_010693143.4	XM_010693143	500	0	PREDICTED: Beta vulgaris subsp. vulgaris methylmalonate-semialdehyde dehydrogenase [acylating], mitochondrial (LOC104904769), transcript variant X1, mRNA	K00140	mmsA, iolA, ALDH6A1	malonate-semialdehyde dehydrogenase (acetylating) / methylmalonate-semialdehyde dehydrogenase	http://www.genome.jp/dbget-bin/www_bget?ko:K00140	Q0WM29	977	1.81e-121	Methylmalonate-semialdehyde dehydrogenase [acylating], mitochondrial OS=Arabidopsis thaliana OX=3702 GN=ALDH6B2 PE=1 SV=2	PF00171//PF06374	Aldehyde dehydrogenase family//NADH-ubiquinone oxidoreductase subunit b14.5b (NDUFC2)	GO:0006120	mitochondrial electron transport, NADH to ubiquinone	GO:0016491	oxidoreductase activity	GO:0005743	mitochondrial inner membrane	KOG2449	Methylmalonate semialdehyde dehydrogenase	--	--
Cluster-16558.35550	DBT	405.794	1077.19	-1.4085	0.0030497	0.45056	5191	XP_021850471.2	XP_021850471	962	1.16e-112	lipoamide acyltransferase component of branched-chain alpha-keto acid dehydrogenase complex, mitochondrial isoform X2 [Spinacia oleracea] >KNA19896.1 hypothetical protein SOVF_057380 [Spinacia oleracea]	XM_021994779.2	XM_021994779	385	0	PREDICTED: Spinacia oleracea lipoamide acyltransferase component of branched-chain alpha-keto acid dehydrogenase complex, mitochondrial (LOC110790034), transcript variant X2, mRNA	K09699	DBT, bkdB	2-oxoisovalerate dehydrogenase E2 component (dihydrolipoyl transacylase)	http://www.genome.jp/dbget-bin/www_bget?ko:K09699	Q9M7Z1	583	1.16e-63	Lipoamide acyltransferase component of branched-chain alpha-keto acid dehydrogenase complex, mitochondrial OS=Arabidopsis thaliana OX=3702 GN=BCE2 PE=1 SV=1	PF02817//PF14611//PF00198	e3 binding domain//SLS1 protein first KH domain//2-oxoacid dehydrogenases acyltransferase (catalytic domain)	--	--	GO:0016746	acyltransferase activity	GO:0005743	mitochondrial inner membrane	KOG0559	Dihydrolipoamide succinyltransferase (2-oxoglutarate dehydrogenase, E2 subunit)	--	--
Cluster-16558.56686	ALDH	0	12.8715	-6.2965	0.0049224	0.55071	823	XP_022851651.1	XP_022851651	280	1.23e-26	aldehyde dehydrogenase family 2 member B7, mitochondrial-like [Olea europaea var. sylvestris]	XM_057672817.1	XM_057672817	114	1.73821e-50	PREDICTED: Amaranthus tricolor aldehyde dehydrogenase family 2 member B7, mitochondrial-like (LOC130807561), transcript variant X2, mRNA	K00128	ALDH	aldehyde dehydrogenase (NAD+)	http://www.genome.jp/dbget-bin/www_bget?ko:K00128	C7A2A0	268	2.83e-25	Benzaldehyde dehydrogenase, mitochondrial OS=Antirrhinum majus OX=4151 GN=BALDH PE=1 SV=1	PF00171	Aldehyde dehydrogenase family	--	--	GO:0016491	oxidoreductase activity	--	--	KOG2450	Aldehyde dehydrogenase	--	--
Cluster-16558.37943	HPD1	447.626	1006.36	-1.1688	0.0062853	0.61263	1150	KNA07588.1	KNA07588	1298	2.98e-178	hypothetical protein SOVF_169570 [Spinacia oleracea]	OX596233.1	OX596233	522	0	Salicornia ramosissima genome assembly, chromosome: 2	K00020	HIBADH, mmsB	3-hydroxyisobutyrate dehydrogenase	http://www.genome.jp/dbget-bin/www_bget?ko:K00020	Q9SZE1	1068	2.02e-144	Probable 3-hydroxyisobutyrate dehydrogenase-like 1, mitochondrial OS=Arabidopsis thaliana OX=3702 GN=At4g29120 PE=1 SV=1	PF03446//PF02737//PF14833//PF02826	NAD binding domain of 6-phosphogluconate dehydrogenase//3-hydroxyacyl-CoA dehydrogenase, NAD binding domain//NAD-binding of NADP-dependent 3-hydroxyisobutyrate dehydrogenase//D-isomer specific 2-hydroxyacid dehydrogenase, NAD binding domain	GO:0006631	fatty acid metabolic process	GO:0070403//GO:0050661//GO:0051287	NAD+ binding//NADP binding//NAD binding	--	--	KOG0409	Predicted dehydrogenase	--	--
Cluster-16558.35588	AGXT2	263.323	615.099	-1.2241	0.009055	0.71865	3604	XP_021855431.1	XP_021855431	1076	5.88e-132	alanine--glyoxylate aminotransferase 2 homolog 1, mitochondrial [Spinacia oleracea] >KNA05206.1 hypothetical protein SOVF_192510 [Spinacia oleracea]	XM_010675890.4	XM_010675890	440	0	PREDICTED: Beta vulgaris subsp. vulgaris alanine--glyoxylate aminotransferase 2 homolog 1, mitochondrial (LOC104890411), mRNA	K00827	AGXT2	alanine-glyoxylate transaminase / (R)-3-amino-2-methylpropionate-pyruvate transaminase	http://www.genome.jp/dbget-bin/www_bget?ko:K00827	Q940M2	1002	8.43e-123	Alanine--glyoxylate aminotransferase 2 homolog 1, mitochondrial OS=Arabidopsis thaliana OX=3702 GN=AGT2 PE=1 SV=1	PF01974//PF00202//PF01084	tRNA intron endonuclease, catalytic C-terminal domain//Aminotransferase class-III//Ribosomal protein S18	GO:0006412//GO:0042254//GO:0051252//GO:0006388	translation//ribosome biogenesis//regulation of RNA metabolic process//tRNA splicing, via endonucleolytic cleavage and ligation	GO:0003735//GO:0000213//GO:0030170//GO:0008483	structural constituent of ribosome//tRNA-intron endonuclease activity//pyridoxal phosphate binding//transaminase activity	GO:0000214//GO:0005840	tRNA-intron endonuclease complex//ribosome	KOG1404	Alanine-glyoxylate aminotransferase AGT2	--	--
Cluster-16558.35715	IVD	1178.38	2566.78	-1.1231	0.014719	0.85262	2811	KAH6828015.1	KAH6828015	1061	2.18e-135	isovaleryl-CoA-dehydrogenase, partial [Perilla frutescens var. hirtella]	XM_021878516.1	XM_021878516	456	0	PREDICTED: Chenopodium quinoa isovaleryl-CoA dehydrogenase, mitochondrial-like (LOC110700957), mRNA	K00253	IVD, ivd	isovaleryl-CoA dehydrogenase	http://www.genome.jp/dbget-bin/www_bget?ko:K00253	Q75IM9	1015	4.97e-128	Isovaleryl-CoA dehydrogenase, mitochondrial OS=Oryza sativa subsp. japonica OX=39947 GN=Os05g0125500 PE=2 SV=2	PF00441//PF02770//PF02771//PF08097	Acyl-CoA dehydrogenase, C-terminal domain//Acyl-CoA dehydrogenase, middle domain//Acyl-CoA dehydrogenase, N-terminal domain//Conotoxin T-superfamily	--	--	GO:0050660//GO:0016627	flavin adenine dinucleotide binding//oxidoreductase activity, acting on the CH-CH group of donors	GO:0005576	extracellular region	KOG0141	Isovaleryl-CoA dehydrogenase	--	--
Cluster-16558.33016	MCCC	53.836	131.046	-1.2841	0.044477	0.96118	873	XP_021843338.1	XP_021843338	331	1.05e-31	methylcrotonoyl-CoA carboxylase subunit alpha, mitochondrial [Spinacia oleracea] >KNA12458.1 hypothetical protein SOVF_125790 [Spinacia oleracea]	XM_010680794.4	XM_010680794	101	3.11492e-43	PREDICTED: Beta vulgaris subsp. vulgaris methylcrotonoyl-CoA carboxylase subunit alpha, mitochondrial (LOC104894538), mRNA	K01968	MCCC1, accA1	3-methylcrotonyl-CoA carboxylase alpha subunit	http://www.genome.jp/dbget-bin/www_bget?ko:K01968	Q42777	185	4.1e-14	Methylcrotonoyl-CoA carboxylase subunit alpha, mitochondrial OS=Glycine max OX=3847 GN=MCCA PE=1 SV=2	--	--	--	--	--	--	--	--	--	--	--	--
gene_id	YN3 gene name	YN3_readcount	YN0_readcount	log2FoldChange	pvalue	padj	Gene Length	NR GI	NR ID	NR Score	NR Evalue	NR Description	NT GI	NT ID	NT Score	NT Evalue	NT Description	KO ID	KO Name	KO Description	Http Link	Swissprot ID	Swissprot Score	Swissprot Evalue	Swissprot Description	PFAM ID	PFAM description	Gene Ontology Biological Pathway	BP Description	Gene Ontology Molecular Function	MF Description	Gene Ontology Cellular Component	CC Description	KOG ID	KOG Description	Subfamily	Family
Cluster-16558.39272	ALDH	584.142	2274.9	-1.9616	5.6931e-06	0.00058614	1959	XP_010682577.1	XP_010682577	2565	0	aldehyde dehydrogenase family 2 member B7, mitochondrial [Beta vulgaris subsp. vulgaris] >XP_048502174.1 aldehyde dehydrogenase family 2 member B7, mitochondrial [Beta vulgaris subsp. vulgaris] >KMT07276.1 hypothetical protein BVRB_6g149060 [Beta vulgaris subsp. vulgaris]	XM_048646217.2	XM_048646217	1019	0	PREDICTED: Beta vulgaris subsp. vulgaris aldehyde dehydrogenase family 2 member B7, mitochondrial (LOC104897406), transcript variant X2, mRNA	K00128	ALDH	aldehyde dehydrogenase (NAD+)	http://www.genome.jp/dbget-bin/www_bget?ko:K00128	C7A2A0	2192	1.11e-307	Benzaldehyde dehydrogenase, mitochondrial OS=Antirrhinum majus OX=4151 GN=BALDH PE=1 SV=1	PF00171	Aldehyde dehydrogenase family	--	--	GO:0016491	oxidoreductase activity	--	--	KOG2450	Aldehyde dehydrogenase	--	--
Cluster-16558.48763	ALDH	48.4861	251.636	-2.3753	1.508e-05	0.0012726	1205	KAF5734747.1	KAF5734747	434	4.73e-48	hypothetical protein HS088_TW15G00239 [Tripterygium wilfordii]	OX596237.1	OX596237	201	1.11719e-98	Salicornia ramosissima genome assembly, chromosome: 6	K00128	ALDH	aldehyde dehydrogenase (NAD+)	http://www.genome.jp/dbget-bin/www_bget?ko:K00128	C7A2A0	409	1.7e-43	Benzaldehyde dehydrogenase, mitochondrial OS=Antirrhinum majus OX=4151 GN=BALDH PE=1 SV=1	PF00171	Aldehyde dehydrogenase family	--	--	GO:0016491	oxidoreductase activity	--	--	KOG2450	Aldehyde dehydrogenase	--	--
Cluster-16558.35153	MCCC	931.064	3105.58	-1.7379	2.8422e-05	0.0021098	5034	KNA19407.1	KNA19407	324	7.52e-32	hypothetical protein SOVF_061890, partial [Spinacia oleracea]	OX596232.1	OX596232	158	3.82171e-74	Salicornia ramosissima genome assembly, chromosome: 1	K01969	MCCC2, accD1	3-methylcrotonyl-CoA carboxylase beta subunit	http://www.genome.jp/dbget-bin/www_bget?ko:K01969	Q9LDD8	267	2.3e-22	Methylcrotonoyl-CoA carboxylase beta chain, mitochondrial OS=Arabidopsis thaliana OX=3702 GN=MCCB PE=2 SV=1	--	--	--	--	--	--	--	--	KOG0540	3-Methylcrotonyl-CoA carboxylase, non-biotin containing subunit/Acetyl-CoA carboxylase carboxyl transferase, subunit beta	--	--
Cluster-16558.37445	ALDH	323.499	1000.28	-1.6289	0.00018249	0.0085588	357	XP_021726992.1	XP_021726992	560	5.69e-68	aldehyde dehydrogenase family 2 member B7, mitochondrial-like [Chenopodium quinoa]	XM_048646217.2	XM_048646217	207	1.42957e-102	PREDICTED: Beta vulgaris subsp. vulgaris aldehyde dehydrogenase family 2 member B7, mitochondrial (LOC104897406), transcript variant X2, mRNA	K00128	ALDH	aldehyde dehydrogenase (NAD+)	http://www.genome.jp/dbget-bin/www_bget?ko:K00128	C7A2A0	503	3.76e-61	Benzaldehyde dehydrogenase, mitochondrial OS=Antirrhinum majus OX=4151 GN=BALDH PE=1 SV=1	PF00171	Aldehyde dehydrogenase family	--	--	GO:0016491	oxidoreductase activity	--	--	KOG2450	Aldehyde dehydrogenase	--	--
Cluster-16558.37632	MCCC	1458.07	4113.06	-1.4962	0.00022277	0.0099084	4052	XP_021843338.1	XP_021843338	2582	0	methylcrotonoyl-CoA carboxylase subunit alpha, mitochondrial [Spinacia oleracea] >KNA12458.1 hypothetical protein SOVF_125790 [Spinacia oleracea]	XM_010680794.4	XM_010680794	501	0	PREDICTED: Beta vulgaris subsp. vulgaris methylcrotonoyl-CoA carboxylase subunit alpha, mitochondrial (LOC104894538), mRNA	K01968	MCCC1, accA1	3-methylcrotonyl-CoA carboxylase alpha subunit	http://www.genome.jp/dbget-bin/www_bget?ko:K01968	Q42523	1868	1.52e-245	Methylcrotonoyl-CoA carboxylase subunit alpha, mitochondrial OS=Arabidopsis thaliana OX=3702 GN=MCCA PE=1 SV=2	PF02786//PF07831//PF07478//PF02655//PF05896	Carbamoyl-phosphate synthase L chain, ATP binding domain//Pyrimidine nucleoside phosphorylase C-terminal domain//D-ala D-ala ligase C-terminus//ATP-grasp domain//Na(+)-translocating NADH-quinone reductase subunit A (NQRA)	GO:0006814//GO:0046436//GO:0009252//GO:0006118//GO:0006213	sodium ion transport//D-alanine metabolic process//peptidoglycan biosynthetic process//obsolete electron transport//pyrimidine nucleoside metabolic process	GO:0046872//GO:0016763//GO:0008716//GO:0005524//GO:0016655	metal ion binding//pentosyltransferase activity//D-alanine-D-alanine ligase activity//ATP binding//oxidoreductase activity, acting on NAD(P)H, quinone or similar compound as acceptor	--	--	KOG0238	3-Methylcrotonyl-CoA carboxylase, biotin-containing subunit/Propionyl-CoA carboxylase, alpha chain/Acetyl-CoA carboxylase, biotin carboxylase subunit	--	--
Cluster-16558.50887	ALDH	22.7742	115.606	-2.3458	0.0002677	0.011384	691	KAF5734747.1	KAF5734747	558	6.22e-69	hypothetical protein HS088_TW15G00239 [Tripterygium wilfordii]	XM_021994901.2	XM_021994901	215	1.03514e-106	PREDICTED: Spinacia oleracea benzaldehyde dehydrogenase, mitochondrial-like (LOC110790139), mRNA	K00128	ALDH	aldehyde dehydrogenase (NAD+)	http://www.genome.jp/dbget-bin/www_bget?ko:K00128	Q9SU63	520	8.76e-62	Aldehyde dehydrogenase family 2 member B4, mitochondrial OS=Arabidopsis thaliana OX=3702 GN=ALDH2B4 PE=1 SV=1	PF00171	Aldehyde dehydrogenase family	--	--	GO:0016491	oxidoreductase activity	--	--	KOG2450	Aldehyde dehydrogenase	--	--
Cluster-16558.34356	ALDH	2551.6	7502.09	-1.5559	0.00068415	0.02279	1946	KMT07275.1	KMT07275	785	1e-94	hypothetical protein BVRB_6g149050 [Beta vulgaris subsp. vulgaris]	XM_021871300.1	XM_021871300	294	3.65417e-150	PREDICTED: Chenopodium quinoa aldehyde dehydrogenase family 2 member B7, mitochondrial-like (LOC110694133), mRNA	K00128	ALDH	aldehyde dehydrogenase (NAD+)	http://www.genome.jp/dbget-bin/www_bget?ko:K00128	Q8S528	708	3.95e-84	Aldehyde dehydrogenase family 2 member B7, mitochondrial OS=Arabidopsis thaliana OX=3702 GN=ALDH2B7 PE=1 SV=2	PF00171	Aldehyde dehydrogenase family	--	--	GO:0016491	oxidoreductase activity	--	--	KOG2450	Aldehyde dehydrogenase	--	--
Cluster-16558.37943	HPD1	460.692	1104.23	-1.2611	0.00077283	0.024785	1150	KNA07588.1	KNA07588	1298	2.98e-178	hypothetical protein SOVF_169570 [Spinacia oleracea]	OX596233.1	OX596233	522	0	Salicornia ramosissima genome assembly, chromosome: 2	K00020	HIBADH, mmsB	3-hydroxyisobutyrate dehydrogenase	http://www.genome.jp/dbget-bin/www_bget?ko:K00020	Q9SZE1	1068	2.02e-144	Probable 3-hydroxyisobutyrate dehydrogenase-like 1, mitochondrial OS=Arabidopsis thaliana OX=3702 GN=At4g29120 PE=1 SV=1	PF03446//PF02737//PF14833//PF02826	NAD binding domain of 6-phosphogluconate dehydrogenase//3-hydroxyacyl-CoA dehydrogenase, NAD binding domain//NAD-binding of NADP-dependent 3-hydroxyisobutyrate dehydrogenase//D-isomer specific 2-hydroxyacid dehydrogenase, NAD binding domain	GO:0006631	fatty acid metabolic process	GO:0070403//GO:0050661//GO:0051287	NAD+ binding//NADP binding//NAD binding	--	--	KOG0409	Predicted dehydrogenase	--	--
Cluster-16558.39179	BCKDHA	244.319	734.18	-1.5878	0.00086559	0.026825	1153	KMT09170.1	KMT09170	945	4.26e-122	hypothetical protein BVRB_6g132750 [Beta vulgaris subsp. vulgaris]	XM_021858188.1	XM_021858188	219	1.05254e-108	PREDICTED: Chenopodium quinoa 2-oxoisovalerate dehydrogenase subunit alpha 2, mitochondrial-like (LOC110681990), mRNA	K00166	BCKDHA, bkdA1	2-oxoisovalerate dehydrogenase E1 component subunit alpha	http://www.genome.jp/dbget-bin/www_bget?ko:K00166	Q9LPL5	654	4.43e-80	2-oxoisovalerate dehydrogenase subunit alpha 1, mitochondrial OS=Arabidopsis thaliana OX=3702 GN=At1g21400 PE=2 SV=1	PF00676	Dehydrogenase E1 component	--	--	GO:0016624	oxidoreductase activity, acting on the aldehyde or oxo group of donors, disulfide as acceptor	--	--	KOG1182	Branched chain alpha-keto acid dehydrogenase complex, alpha subunit	--	--
Cluster-16558.36559	MCCC	2375.11	5308.81	-1.1604		0.030848	3117	XP_021717696.1	XP_021717696	1320	2.58e-168	methylcrotonoyl-CoA carboxylase beta chain, mitochondrial-like [Chenopodium quinoa]	XM_021862004.1	XM_021862004	396	0	PREDICTED: Chenopodium quinoa methylcrotonoyl-CoA carboxylase beta chain, mitochondrial-like (LOC110685475), mRNA	K01969	MCCC2, accD1	3-methylcrotonyl-CoA carboxylase beta subunit	http://www.genome.jp/dbget-bin/www_bget?ko:K01969	Q9LDD8	1160	6.78e-146	Methylcrotonoyl-CoA carboxylase beta chain, mitochondrial OS=Arabidopsis thaliana OX=3702 GN=MCCB PE=2 SV=1	PF03255	Acetyl co-enzyme A carboxylase carboxyltransferase-like	GO:0006090//GO:0006633	pyruvate metabolic process//fatty acid biosynthetic process	GO:0016743//GO:0003989	carboxyl- or carbamoyltransferase activity//acetyl-CoA carboxylase activity	GO:0009317	acetyl-CoA carboxylase complex	KOG0540	3-Methylcrotonyl-CoA carboxylase, non-biotin containing subunit/Acetyl-CoA carboxylase carboxyl transferase, subunit beta	--	--
Cluster-16558.49938	ALDH	412.989	1170.12	-1.5028	0.001519	0.039889	1488	XP_048500089.1	XP_048500089	1816	2.94e-253	aldehyde dehydrogenase family 2 member B4, mitochondrial isoform X2 [Beta vulgaris subsp. vulgaris]	XM_021877953.1	XM_021877953	676	0	PREDICTED: Chenopodium quinoa aldehyde dehydrogenase family 2 member B4, mitochondrial-like (LOC110700413), mRNA	K00128	ALDH	aldehyde dehydrogenase (NAD+)	http://www.genome.jp/dbget-bin/www_bget?ko:K00128	Q9SU63	1577	9.29e-217	Aldehyde dehydrogenase family 2 member B4, mitochondrial OS=Arabidopsis thaliana OX=3702 GN=ALDH2B4 PE=1 SV=1	PF00171//PF00621	Aldehyde dehydrogenase family//RhoGEF domain	GO:0043087	regulation of GTPase activity	GO:0005085//GO:0016491	guanyl-nucleotide exchange factor activity//oxidoreductase activity	--	--	KOG2450	Aldehyde dehydrogenase	--	--
Cluster-16558.32767	ALDH	672.341	1663.04	-1.3068	0.0037624	0.07462	1601	XP_010685301.1	XP_010685301	1065	1.57e-137	aldehyde dehydrogenase family 7 member B4 [Beta vulgaris subsp. vulgaris] >KMT04817.1 hypothetical protein BVRB_7g169880 [Beta vulgaris subsp. vulgaris]	XM_010686999.4	XM_010686999	373	0	PREDICTED: Beta vulgaris subsp. vulgaris aldehyde dehydrogenase family 7 member B4 (LOC104899742), mRNA	K14085	ALDH7A1	aldehyde dehydrogenase family 7 member A1	http://www.genome.jp/dbget-bin/www_bget?ko:K14085	Q41247	957	4.48e-123	Aldehyde dehydrogenase family 7 member A1 OS=Brassica napus OX=3708 GN=BTG-26 PE=1 SV=3	PF00171	Aldehyde dehydrogenase family	--	--	GO:0016491	oxidoreductase activity	--	--	KOG2450	Aldehyde dehydrogenase	--	--
Cluster-16558.31291	HIBCH	1485.16	3136.13	-1.0783	0.0040079	0.078274	5333	XP_021865017.1	XP_021865017	1211	6.19e-149	3-hydroxyisobutyryl-CoA hydrolase-like protein 5 [Spinacia oleracea] >XP_021865019.1 3-hydroxyisobutyryl-CoA hydrolase-like protein 5 [Spinacia oleracea] >KNA19729.1 hypothetical protein SOVF_059110 [Spinacia oleracea]	XM_022009327.2	XM_022009327	354	0	PREDICTED: Spinacia oleracea 3-hydroxyisobutyryl-CoA hydrolase-like protein 5 (LOC110803799), transcript variant X2, mRNA	K05605	HIBCH	3-hydroxyisobutyryl-CoA hydrolase	http://www.genome.jp/dbget-bin/www_bget?ko:K05605	Q9SHJ8	947	1.16e-113	3-hydroxyisobutyryl-CoA hydrolase-like protein 5 OS=Arabidopsis thaliana OX=3702 GN=At1g06550 PE=1 SV=2	--	--	--	--	--	--	--	--	KOG1684	Enoyl-CoA hydratase	--	--
Cluster-16558.35550	DBT	484.269	1175.11	-1.2791	0.0050486	0.091594	5191	XP_021850471.2	XP_021850471	962	1.16e-112	lipoamide acyltransferase component of branched-chain alpha-keto acid dehydrogenase complex, mitochondrial isoform X2 [Spinacia oleracea] >KNA19896.1 hypothetical protein SOVF_057380 [Spinacia oleracea]	XM_021994779.2	XM_021994779	385	0	PREDICTED: Spinacia oleracea lipoamide acyltransferase component of branched-chain alpha-keto acid dehydrogenase complex, mitochondrial (LOC110790034), transcript variant X2, mRNA	K09699	DBT, bkdB	2-oxoisovalerate dehydrogenase E2 component (dihydrolipoyl transacylase)	http://www.genome.jp/dbget-bin/www_bget?ko:K09699	Q9M7Z1	583	1.16e-63	Lipoamide acyltransferase component of branched-chain alpha-keto acid dehydrogenase complex, mitochondrial OS=Arabidopsis thaliana OX=3702 GN=BCE2 PE=1 SV=1	PF02817//PF14611//PF00198	e3 binding domain//SLS1 protein first KH domain//2-oxoacid dehydrogenases acyltransferase (catalytic domain)	--	--	GO:0016746	acyltransferase activity	GO:0005743	mitochondrial inner membrane	KOG0559	Dihydrolipoamide succinyltransferase (2-oxoglutarate dehydrogenase, E2 subunit)	--	--
Cluster-16558.35715	IVD	1183.86	2808.58	-1.2464	0.006732	0.11154	2811	KAH6828015.1	KAH6828015	1061	2.18e-135	isovaleryl-CoA-dehydrogenase, partial [Perilla frutescens var. hirtella]	XM_021878516.1	XM_021878516	456	0	PREDICTED: Chenopodium quinoa isovaleryl-CoA dehydrogenase, mitochondrial-like (LOC110700957), mRNA	K00253	IVD, ivd	isovaleryl-CoA dehydrogenase	http://www.genome.jp/dbget-bin/www_bget?ko:K00253	Q75IM9	1015	4.97e-128	Isovaleryl-CoA dehydrogenase, mitochondrial OS=Oryza sativa subsp. japonica OX=39947 GN=Os05g0125500 PE=2 SV=2	PF00441//PF02770//PF02771//PF08097	Acyl-CoA dehydrogenase, C-terminal domain//Acyl-CoA dehydrogenase, middle domain//Acyl-CoA dehydrogenase, N-terminal domain//Conotoxin T-superfamily	--	--	GO:0050660//GO:0016627	flavin adenine dinucleotide binding//oxidoreductase activity, acting on the CH-CH group of donors	GO:0005576	extracellular region	KOG0141	Isovaleryl-CoA dehydrogenase	--	--
Cluster-16558.34815	ACAT	907.712	1901.49	-1.0669	0.0097621	0.14164	2849	XP_021740727.1	XP_021740727	914	2.68e-111	acetyl-CoA acetyltransferase, cytosolic 1-like [Chenopodium quinoa]	XM_021885035.1	XM_021885035	414	0	PREDICTED: Chenopodium quinoa acetyl-CoA acetyltransferase, cytosolic 1-like (LOC110707017), mRNA	K00626	ACAT, atoB	acetyl-CoA C-acetyltransferase	http://www.genome.jp/dbget-bin/www_bget?ko:K00626	Q8S4Y1	751	2.36e-89	Acetyl-CoA acetyltransferase 2 OS=Arabidopsis thaliana OX=3702 GN=ACCT2 PE=1 SV=1	PF02803//PF00108	Thiolase, C-terminal domain//Thiolase, N-terminal domain	--	--	GO:0016747	acyltransferase activity, transferring groups other than amino-acyl groups	--	--	KOG1390	Acetyl-CoA acetyltransferase	--	--
Cluster-10050.0	ALDH	0	13.0244	-6.445	0.016646	0.19922	1618	KAJ9703619.1	KAJ9703619	158	1.99e-08	hypothetical protein PVL29_005090 [Vitis rotundifolia]	NC_060419.1	NC_060419	36	7.98763e-07	Suaeda glauca mitochondrion, complete sequence >gb|MW561632.1| Suaeda glauca mitochondrion, complete genome	K00128	ALDH	aldehyde dehydrogenase (NAD+)	http://www.genome.jp/dbget-bin/www_bget?ko:K00128	Q70E96	124	6.95e-06	Aldehyde dehydrogenase family 3 member F1 OS=Arabidopsis thaliana OX=3702 GN=ALDH3F1 PE=2 SV=2	PF06017//PF02428	Unconventional myosin tail, actin- and lipid-binding//Potato type II proteinase inhibitor family	--	--	GO:0004867//GO:0003774	serine-type endopeptidase inhibitor activity//cytoskeletal motor activity	GO:0016459	myosin complex	--	--	--	--
Cluster-16558.33016	MCCC	57.4322	143.348	-1.3199	0.022983	0.24334	873	XP_021843338.1	XP_021843338	331	1.05e-31	methylcrotonoyl-CoA carboxylase subunit alpha, mitochondrial [Spinacia oleracea] >KNA12458.1 hypothetical protein SOVF_125790 [Spinacia oleracea]	XM_010680794.4	XM_010680794	101	3.11492e-43	PREDICTED: Beta vulgaris subsp. vulgaris methylcrotonoyl-CoA carboxylase subunit alpha, mitochondrial (LOC104894538), mRNA	K01968	MCCC1, accA1	3-methylcrotonyl-CoA carboxylase alpha subunit	http://www.genome.jp/dbget-bin/www_bget?ko:K01968	Q42777	185	4.1e-14	Methylcrotonoyl-CoA carboxylase subunit alpha, mitochondrial OS=Glycine max OX=3847 GN=MCCA PE=1 SV=2	--	--	--	--	--	--	--	--	--	--	--	--

## Sheet: S10
Table S10 Transcription facctors identified among the DEGs
id	id1	TF family	TF ID	JN1	JN3	YN1	YN3
Cluster-16558.43626_AP2/ERF	Cluster-16558.43626	AP2/ERF	AP2/ERF-1	TRUE	FALSE	FALSE	FALSE
Cluster-16558.34834_AP2/ERF	Cluster-16558.34834	AP2/ERF	AP2/ERF-2	TRUE	TRUE	FALSE	FALSE
Cluster-16558.38344_AP2/ERF	Cluster-16558.38344	AP2/ERF	AP2/ERF-3	TRUE	FALSE	FALSE	FALSE
Cluster-16558.33098_AP2/ERF	Cluster-16558.33098	AP2/ERF	AP2/ERF-4	TRUE	TRUE	FALSE	TRUE
Cluster-16558.17646_AP2/ERF	Cluster-16558.17646	AP2/ERF	AP2/ERF-5	TRUE	TRUE	FALSE	TRUE
Cluster-16558.24609_AP2/ERF	Cluster-16558.24609	AP2/ERF	AP2/ERF-6	TRUE	FALSE	FALSE	TRUE
Cluster-16558.37848_AP2/ERF	Cluster-16558.37848	AP2/ERF	AP2/ERF-7	FALSE	TRUE	FALSE	TRUE
Cluster-16558.25849_AP2/ERF	Cluster-16558.25849	AP2/ERF	AP2/ERF-8	FALSE	TRUE	FALSE	FALSE
Cluster-16558.22935_AP2/ERF	Cluster-16558.22935	AP2/ERF	AP2/ERF-9	FALSE	TRUE	FALSE	TRUE
Cluster-16558.20004_AP2/ERF	Cluster-16558.20004	AP2/ERF	AP2/ERF-10	FALSE	TRUE	FALSE	TRUE
Cluster-16558.33926_AP2/ERF	Cluster-16558.33926	AP2/ERF	AP2/ERF-11	FALSE	TRUE	FALSE	TRUE
Cluster-16558.18923_AP2/ERF	Cluster-16558.18923	AP2/ERF	AP2/ERF-12	FALSE	TRUE	FALSE	FALSE
Cluster-16558.38098_AP2/ERF	Cluster-16558.38098	AP2/ERF	AP2/ERF-13	FALSE	TRUE	FALSE	FALSE
Cluster-16558.15_AP2/ERF	Cluster-16558.15	AP2/ERF	AP2/ERF-14	FALSE	TRUE	FALSE	TRUE
Cluster-16558.16763_AP2/ERF	Cluster-16558.16763	AP2/ERF	AP2/ERF-15	FALSE	FALSE	TRUE	TRUE
Cluster-16558.33319_AP2/ERF	Cluster-16558.33319	AP2/ERF	AP2/ERF-16	FALSE	FALSE	TRUE	TRUE
Cluster-16558.44789_AP2/ERF	Cluster-16558.44789	AP2/ERF	AP2/ERF-17	FALSE	FALSE	TRUE	TRUE
Cluster-16558.36176_AP2/ERF	Cluster-16558.36176	AP2/ERF	AP2/ERF-18	FALSE	FALSE	TRUE	TRUE
Cluster-16558.28055_AP2/ERF	Cluster-16558.28055	AP2/ERF	AP2/ERF-19	FALSE	FALSE	FALSE	TRUE
Cluster-16558.32241_AP2/ERF	Cluster-16558.32241	AP2/ERF	AP2/ERF-20	FALSE	FALSE	FALSE	TRUE
Cluster-16558.36568_AP2/ERF	Cluster-16558.36568	AP2/ERF	AP2/ERF-21	FALSE	FALSE	FALSE	TRUE
Cluster-16558.36515_AP2/ERF	Cluster-16558.36515	AP2/ERF	AP2/ERF-22	FALSE	FALSE	FALSE	TRUE
Cluster-16558.28950_AP2/ERF	Cluster-16558.28950	AP2/ERF	AP2/ERF-23	FALSE	FALSE	FALSE	TRUE
Cluster-16558.37261_AP2/ERF	Cluster-16558.37261	AP2/ERF	AP2/ERF-24	FALSE	FALSE	FALSE	TRUE
Cluster-16558.11760_AP2/ERF	Cluster-16558.11760	AP2/ERF	AP2/ERF-25	FALSE	FALSE	FALSE	TRUE
Cluster-16558.34396_AP2/ERF	Cluster-16558.34396	AP2/ERF	AP2/ERF-26	FALSE	FALSE	FALSE	TRUE
Cluster-16558.34306_AP2/ERF	Cluster-16558.34306	AP2/ERF	AP2/ERF-27	FALSE	FALSE	FALSE	TRUE
Cluster-16558.23965_AP2/ERF	Cluster-16558.23965	AP2/ERF	AP2/ERF-28	FALSE	FALSE	FALSE	TRUE
Cluster-16558.37278_AP2/ERF	Cluster-16558.37278	AP2/ERF	AP2/ERF-29	FALSE	FALSE	FALSE	TRUE
Cluster-16558.41589_bHLH	Cluster-16558.41589	bHLH	bHLH-1	TRUE	TRUE	FALSE	FALSE
Cluster-16558.9212_bHLH	Cluster-16558.9212	bHLH	bHLH-2	TRUE	TRUE	FALSE	FALSE
Cluster-16558.48056_bHLH	Cluster-16558.48056	bHLH	bHLH-3	TRUE	FALSE	FALSE	FALSE
Cluster-16558.32464_bHLH	Cluster-16558.32464	bHLH	bHLH-4	TRUE	FALSE	FALSE	TRUE
Cluster-16558.55327_bHLH	Cluster-16558.55327	bHLH	bHLH-5	TRUE	FALSE	FALSE	FALSE
Cluster-16558.55407_bHLH	Cluster-16558.55407	bHLH	bHLH-6	FALSE	TRUE	FALSE	FALSE
Cluster-16558.12433_bHLH	Cluster-16558.12433	bHLH	bHLH-7	FALSE	TRUE	FALSE	FALSE
Cluster-16558.8296_bHLH	Cluster-16558.8296	bHLH	bHLH-8	FALSE	TRUE	FALSE	FALSE
Cluster-16558.6529_bHLH	Cluster-16558.6529	bHLH	bHLH-9	FALSE	TRUE	FALSE	FALSE
Cluster-16558.7295_bHLH	Cluster-16558.7295	bHLH	bHLH-10	FALSE	TRUE	FALSE	FALSE
Cluster-16558.7165_bHLH	Cluster-16558.7165	bHLH	bHLH-11	FALSE	TRUE	FALSE	FALSE
Cluster-8585.0_bHLH	Cluster-8585.0	bHLH	bHLH-12	FALSE	TRUE	FALSE	FALSE
Cluster-16558.8326_bHLH	Cluster-16558.8326	bHLH	bHLH-13	FALSE	TRUE	FALSE	FALSE
Cluster-16558.59616_bHLH	Cluster-16558.59616	bHLH	bHLH-14	FALSE	TRUE	FALSE	FALSE
Cluster-16558.45391_bHLH	Cluster-16558.45391	bHLH	bHLH-15	FALSE	TRUE	TRUE	TRUE
Cluster-16558.13150_bHLH	Cluster-16558.13150	bHLH	bHLH-16	FALSE	TRUE	FALSE	FALSE
Cluster-16558.8454_bHLH	Cluster-16558.8454	bHLH	bHLH-17	FALSE	TRUE	FALSE	FALSE
Cluster-16558.5495_bHLH	Cluster-16558.5495	bHLH	bHLH-18	FALSE	TRUE	FALSE	FALSE
Cluster-8865.0_bHLH	Cluster-8865.0	bHLH	bHLH-19	FALSE	TRUE	FALSE	FALSE
Cluster-8790.0_bHLH	Cluster-8790.0	bHLH	bHLH-20	FALSE	TRUE	FALSE	FALSE
Cluster-16558.44888_bHLH	Cluster-16558.44888	bHLH	bHLH-21	FALSE	TRUE	FALSE	FALSE
Cluster-4849.0_bHLH	Cluster-4849.0	bHLH	bHLH-22	FALSE	TRUE	FALSE	FALSE
Cluster-16558.23944_bHLH	Cluster-16558.23944	bHLH	bHLH-23	FALSE	TRUE	FALSE	FALSE
Cluster-16558.4167_bHLH	Cluster-16558.4167	bHLH	bHLH-24	FALSE	TRUE	FALSE	FALSE
Cluster-16558.21239_bHLH	Cluster-16558.21239	bHLH	bHLH-25	FALSE	TRUE	FALSE	FALSE
Cluster-5464.0_bHLH	Cluster-5464.0	bHLH	bHLH-26	FALSE	TRUE	FALSE	FALSE
Cluster-16558.5989_bHLH	Cluster-16558.5989	bHLH	bHLH-27	FALSE	TRUE	FALSE	FALSE
Cluster-16558.6734_bHLH	Cluster-16558.6734	bHLH	bHLH-28	FALSE	TRUE	FALSE	FALSE
Cluster-9477.0_bHLH	Cluster-9477.0	bHLH	bHLH-29	FALSE	TRUE	FALSE	FALSE
Cluster-16558.44918_bHLH	Cluster-16558.44918	bHLH	bHLH-30	FALSE	TRUE	TRUE	TRUE
Cluster-4099.0_bHLH	Cluster-4099.0	bHLH	bHLH-31	FALSE	TRUE	FALSE	FALSE
Cluster-16558.52373_bHLH	Cluster-16558.52373	bHLH	bHLH-32	FALSE	TRUE	FALSE	FALSE
Cluster-16558.12450_bHLH	Cluster-16558.12450	bHLH	bHLH-33	FALSE	TRUE	FALSE	FALSE
Cluster-16558.40173_bHLH	Cluster-16558.40173	bHLH	bHLH-34	FALSE	FALSE	TRUE	FALSE
Cluster-16558.22272_bHLH	Cluster-16558.22272	bHLH	bHLH-35	FALSE	FALSE	TRUE	TRUE
Cluster-16558.42371_bHLH	Cluster-16558.42371	bHLH	bHLH-36	FALSE	FALSE	FALSE	TRUE
Cluster-16558.43533_bHLH	Cluster-16558.43533	bHLH	bHLH-37	FALSE	FALSE	FALSE	TRUE
Cluster-16558.32382_bHLH	Cluster-16558.32382	bHLH	bHLH-38	FALSE	FALSE	FALSE	TRUE
Cluster-16558.31333_bHLH	Cluster-16558.31333	bHLH	bHLH-39	FALSE	FALSE	FALSE	TRUE
Cluster-16558.23617_bHLH	Cluster-16558.23617	bHLH	bHLH-40	FALSE	FALSE	FALSE	TRUE
Cluster-16558.37981_bHLH	Cluster-16558.37981	bHLH	bHLH-41	FALSE	FALSE	FALSE	TRUE
Cluster-16558.26175_bHLH	Cluster-16558.26175	bHLH	bHLH-42	FALSE	FALSE	FALSE	TRUE
Cluster-16558.13418_bZIP	Cluster-16558.13418	bZIP	bZIP-1	TRUE	TRUE	FALSE	FALSE
Cluster-16558.8749_bZIP	Cluster-16558.8749	bZIP	bZIP-2	TRUE	TRUE	FALSE	FALSE
Cluster-16558.9602_bZIP	Cluster-16558.9602	bZIP	bZIP-3	TRUE	TRUE	FALSE	FALSE
Cluster-16558.22894_bZIP	Cluster-16558.22894	bZIP	bZIP-4	TRUE	FALSE	FALSE	FALSE
Cluster-16558.27698_bZIP	Cluster-16558.27698	bZIP	bZIP-5	TRUE	FALSE	FALSE	FALSE
Cluster-16558.38378_bZIP	Cluster-16558.38378	bZIP	bZIP-6	FALSE	TRUE	TRUE	FALSE
Cluster-16558.9388_bZIP	Cluster-16558.9388	bZIP	bZIP-7	FALSE	TRUE	FALSE	FALSE
Cluster-16558.13398_bZIP	Cluster-16558.13398	bZIP	bZIP-8	FALSE	TRUE	FALSE	FALSE
Cluster-16558.12515_bZIP	Cluster-16558.12515	bZIP	bZIP-9	FALSE	TRUE	FALSE	FALSE
Cluster-16558.8073_bZIP	Cluster-16558.8073	bZIP	bZIP-10	FALSE	TRUE	FALSE	FALSE
Cluster-16558.5923_bZIP	Cluster-16558.5923	bZIP	bZIP-11	FALSE	TRUE	FALSE	FALSE
Cluster-16558.5873_bZIP	Cluster-16558.5873	bZIP	bZIP-12	FALSE	TRUE	FALSE	FALSE
Cluster-16558.8308_bZIP	Cluster-16558.8308	bZIP	bZIP-13	FALSE	TRUE	FALSE	FALSE
Cluster-16558.9185_bZIP	Cluster-16558.9185	bZIP	bZIP-14	FALSE	TRUE	FALSE	FALSE
Cluster-16558.13603_bZIP	Cluster-16558.13603	bZIP	bZIP-15	FALSE	TRUE	FALSE	FALSE
Cluster-16558.20220_bZIP	Cluster-16558.20220	bZIP	bZIP-16	FALSE	TRUE	FALSE	FALSE
Cluster-16558.7255_bZIP	Cluster-16558.7255	bZIP	bZIP-17	FALSE	TRUE	FALSE	FALSE
Cluster-16558.8970_bZIP	Cluster-16558.8970	bZIP	bZIP-18	FALSE	TRUE	FALSE	FALSE
Cluster-16558.4559_bZIP	Cluster-16558.4559	bZIP	bZIP-19	FALSE	TRUE	FALSE	FALSE
Cluster-16558.13442_bZIP	Cluster-16558.13442	bZIP	bZIP-20	FALSE	TRUE	FALSE	FALSE
Cluster-16558.21837_bZIP	Cluster-16558.21837	bZIP	bZIP-21	FALSE	TRUE	FALSE	FALSE
Cluster-4647.0_bZIP	Cluster-4647.0	bZIP	bZIP-22	FALSE	TRUE	FALSE	FALSE
Cluster-16558.33351_bZIP	Cluster-16558.33351	bZIP	bZIP-23	FALSE	FALSE	TRUE	FALSE
Cluster-16558.32755_bZIP	Cluster-16558.32755	bZIP	bZIP-24	FALSE	FALSE	TRUE	TRUE
Cluster-16558.29307_bZIP	Cluster-16558.29307	bZIP	bZIP-25	FALSE	FALSE	TRUE	TRUE
Cluster-16558.2474_bZIP	Cluster-16558.2474	bZIP	bZIP-26	FALSE	FALSE	TRUE	FALSE
Cluster-16558.43801_bZIP	Cluster-16558.43801	bZIP	bZIP-27	FALSE	FALSE	FALSE	TRUE
Cluster-16558.30221_bZIP	Cluster-16558.30221	bZIP	bZIP-28	FALSE	FALSE	FALSE	TRUE
Cluster-16558.43597_bZIP	Cluster-16558.43597	bZIP	bZIP-29	FALSE	FALSE	FALSE	TRUE
Cluster-16558.41093_bZIP	Cluster-16558.41093	bZIP	bZIP-30	FALSE	FALSE	FALSE	TRUE
Cluster-16558.33486_MYB	Cluster-16558.33486	MYB	MYB-1	TRUE	TRUE	TRUE	TRUE
Cluster-16558.45211_MYB	Cluster-16558.45211	MYB	MYB-2	TRUE	FALSE	FALSE	TRUE
Cluster-16558.12264_MYB	Cluster-16558.12264	MYB	MYB-3	TRUE	TRUE	FALSE	FALSE
Cluster-16558.17651_MYB	Cluster-16558.17651	MYB	MYB-4	TRUE	FALSE	FALSE	FALSE
Cluster-16558.3190_MYB	Cluster-16558.3190	MYB	MYB-5	TRUE	FALSE	FALSE	TRUE
Cluster-16558.12169_MYB	Cluster-16558.12169	MYB	MYB-6	FALSE	TRUE	FALSE	FALSE
Cluster-16558.8509_MYB	Cluster-16558.8509	MYB	MYB-7	FALSE	TRUE	FALSE	FALSE
Cluster-16558.40859_MYB	Cluster-16558.40859	MYB	MYB-8	FALSE	TRUE	FALSE	TRUE
Cluster-16558.46187_MYB	Cluster-16558.46187	MYB	MYB-9	FALSE	TRUE	TRUE	FALSE
Cluster-16558.13496_MYB	Cluster-16558.13496	MYB	MYB-10	FALSE	TRUE	FALSE	FALSE
Cluster-16558.13791_MYB	Cluster-16558.13791	MYB	MYB-11	FALSE	TRUE	FALSE	FALSE
Cluster-16558.51778_MYB	Cluster-16558.51778	MYB	MYB-12	FALSE	TRUE	FALSE	FALSE
Cluster-16558.33387_MYB	Cluster-16558.33387	MYB	MYB-13	FALSE	FALSE	TRUE	FALSE
Cluster-16558.42350_MYB	Cluster-16558.42350	MYB	MYB-14	FALSE	FALSE	TRUE	TRUE
Cluster-16558.51063_MYB	Cluster-16558.51063	MYB	MYB-15	FALSE	FALSE	TRUE	FALSE
Cluster-16558.23029_MYB	Cluster-16558.23029	MYB	MYB-16	FALSE	FALSE	FALSE	TRUE
Cluster-16558.38696_MYB	Cluster-16558.38696	MYB	MYB-17	FALSE	FALSE	FALSE	TRUE
Cluster-16558.27969_MYB	Cluster-16558.27969	MYB	MYB-18	FALSE	FALSE	FALSE	TRUE
Cluster-16558.27974_MYB	Cluster-16558.27974	MYB	MYB-19	FALSE	FALSE	FALSE	TRUE
Cluster-16558.16582_MYB	Cluster-16558.16582	MYB	MYB-20	FALSE	FALSE	FALSE	TRUE
Cluster-16558.28227_MYB	Cluster-16558.28227	MYB	MYB-21	FALSE	FALSE	FALSE	TRUE
Cluster-16558.33911_MYB	Cluster-16558.33911	MYB	MYB-22	FALSE	FALSE	FALSE	TRUE
Cluster-16558.56311_MYB	Cluster-16558.56311	MYB	MYB-23	FALSE	FALSE	FALSE	TRUE
Cluster-16558.24473_MYB	Cluster-16558.24473	MYB	MYB-24	FALSE	FALSE	FALSE	TRUE
Cluster-16558.45213_MYB	Cluster-16558.45213	MYB	MYB-25	FALSE	FALSE	FALSE	TRUE
Cluster-16558.29921_MYB	Cluster-16558.29921	MYB	MYB-26	FALSE	FALSE	FALSE	TRUE
Cluster-16558.22198_MYB	Cluster-16558.22198	MYB	MYB-27	FALSE	FALSE	FALSE	TRUE
Cluster-16558.44591_MYB	Cluster-16558.44591	MYB	MYB-28	FALSE	FALSE	FALSE	TRUE
Cluster-16558.33954_MYB	Cluster-16558.33954	MYB	MYB-29	FALSE	FALSE	FALSE	TRUE
Cluster-16558.31779_MYB	Cluster-16558.31779	MYB	MYB-30	FALSE	FALSE	FALSE	TRUE
Cluster-16558.25096_MYB	Cluster-16558.25096	MYB	MYB-31	FALSE	FALSE	FALSE	TRUE
Cluster-16558.28935_MYB	Cluster-16558.28935	MYB	MYB-32	FALSE	FALSE	FALSE	TRUE
Cluster-16558.32381_MYB	Cluster-16558.32381	MYB	MYB-33	FALSE	FALSE	FALSE	TRUE
Cluster-16558.24805_MYB	Cluster-16558.24805	MYB	MYB-34	FALSE	FALSE	FALSE	TRUE
Cluster-16558.33639_MYB	Cluster-16558.33639	MYB	MYB-35	FALSE	FALSE	FALSE	TRUE
Cluster-16558.37167_MYB	Cluster-16558.37167	MYB	MYB-36	FALSE	FALSE	FALSE	TRUE
Cluster-16558.52478_MYB	Cluster-16558.52478	MYB	MYB-37	FALSE	FALSE	FALSE	TRUE
Cluster-16558.20619_MYB	Cluster-16558.20619	MYB	MYB-38	FALSE	FALSE	FALSE	TRUE
Cluster-16558.48401_NAC	Cluster-16558.48401	NAC	NAC-1	TRUE	TRUE	FALSE	TRUE
Cluster-16558.30953_NAC	Cluster-16558.30953	NAC	NAC-2	FALSE	TRUE	FALSE	TRUE
Cluster-16558.27660_NAC	Cluster-16558.27660	NAC	NAC-3	FALSE	TRUE	FALSE	FALSE
Cluster-16558.30370_NAC	Cluster-16558.30370	NAC	NAC-4	FALSE	TRUE	FALSE	TRUE
Cluster-16558.49788_NAC	Cluster-16558.49788	NAC	NAC-5	FALSE	TRUE	FALSE	TRUE
Cluster-16558.38352_NAC	Cluster-16558.38352	NAC	NAC-6	FALSE	TRUE	FALSE	FALSE
Cluster-16558.37185_NAC	Cluster-16558.37185	NAC	NAC-7	FALSE	FALSE	TRUE	TRUE
Cluster-16558.24652_NAC	Cluster-16558.24652	NAC	NAC-8	FALSE	FALSE	FALSE	TRUE
Cluster-16558.37958_NAC	Cluster-16558.37958	NAC	NAC-9	FALSE	FALSE	FALSE	TRUE
Cluster-16558.52059_NAC	Cluster-16558.52059	NAC	NAC-10	FALSE	FALSE	FALSE	TRUE
Cluster-16558.12263_NAC	Cluster-16558.12263	NAC	NAC-11	FALSE	FALSE	FALSE	TRUE
Cluster-16558.22195_NAC	Cluster-16558.22195	NAC	NAC-12	FALSE	FALSE	FALSE	TRUE
Cluster-16558.26532_NAC	Cluster-16558.26532	NAC	NAC-13	FALSE	FALSE	FALSE	TRUE
Cluster-16558.24708_NAC	Cluster-16558.24708	NAC	NAC-14	FALSE	FALSE	FALSE	TRUE
Cluster-16558.28725_NAC	Cluster-16558.28725	NAC	NAC-15	FALSE	FALSE	FALSE	TRUE
Cluster-16558.34645_NAC	Cluster-16558.34645	NAC	NAC-16	FALSE	FALSE	FALSE	TRUE
Cluster-16558.30061_NAC	Cluster-16558.30061	NAC	NAC-17	FALSE	FALSE	FALSE	TRUE
Cluster-16558.20143_WRKY	Cluster-16558.20143	WRKY	WRKY-1	TRUE	TRUE	FALSE	FALSE
Cluster-16558.54413_WRKY	Cluster-16558.54413	WRKY	WRKY-2	TRUE	FALSE	FALSE	FALSE
Cluster-16558.28057_WRKY	Cluster-16558.28057	WRKY	WRKY-3	TRUE	FALSE	FALSE	FALSE
Cluster-16558.45132_WRKY	Cluster-16558.45132	WRKY	WRKY-4	FALSE	TRUE	FALSE	FALSE
Cluster-16558.47291_WRKY	Cluster-16558.47291	WRKY	WRKY-5	FALSE	TRUE	FALSE	FALSE
Cluster-16558.28173_WRKY	Cluster-16558.28173	WRKY	WRKY-6	FALSE	TRUE	FALSE	TRUE
Cluster-16558.48315_WRKY	Cluster-16558.48315	WRKY	WRKY-7	FALSE	TRUE	FALSE	FALSE
Cluster-16558.28516_WRKY	Cluster-16558.28516	WRKY	WRKY-8	FALSE	TRUE	FALSE	FALSE
Cluster-16558.19887_WRKY	Cluster-16558.19887	WRKY	WRKY-9	FALSE	FALSE	FALSE	TRUE
Cluster-16558.30739_WRKY	Cluster-16558.30739	WRKY	WRKY-10	FALSE	FALSE	FALSE	TRUE

[truncated: 6 more sheets: S11, S12, S13, S14, S15, S16]
